# Supplementary material for: Activated endothelial cells induce a distinct type of astrocytic reactivity
Source: Commun Biol. 2022 Mar 29;5:282. doi: 10.1038/s42003-022-03237-8 (PMC8964703; doi:10.1038/s42003-022-03237-8)
Supplement: Supplementary file 4 — Supplementary Data 1 [file 42003_2022_3237_MOESM4_ESM.xlsx]

## Sheet: Activated ECM GSA
Term ID	Term Name	Number of Genes in Term	Number of Up-regulated genes	Undirected Enrichment Score	Directed Enrichment Score	Number of Down-regulated genes
Complement System	Complement System	13	0	1.8869	1.8869	0
A1 Astrocyte	A1 Astrocyte	11	0	1.443	1.3597	0
JAK-STAT	JAK-STAT	7	0	1.364	1.247	0
Cytokines	Cytokines	30	0	1.3162	-1.0542	0
Blood Brain Barrier	Blood Brain Barrier	12	0	1.2195	-1.0014	0
Insulin Signaling	Insulin Signaling	9	0	1.2072	-1.0349	0
Lipid Metabolism	Lipid Metabolism	30	0	1.156	0.9843	0
Proteotoxic Stress	Proteotoxic Stress	29	0	1.1318	-0.9628	0
GABAergic Synapse	GABAergic Synapse	28	0	1.1314	-0.5439	0
MAPK & PI3K	MAPK & PI3K	43	0	1.1184	-0.9019	0
Angiogenesis	Angiogenesis	11	0	1.1008	-1.0976	0
Interferon Signaling	Interferon Signaling	29	0	1.0868	0.5962	0
Antigen Processing and Presentation	Antigen Processing and Presentation	36	0	1.0705	0.5194	0
Cannabinoid Signaling	Cannabinoid Signaling	24	0	1.0688	-0.6313	0
Neurogenesis	Neurogenesis	121	0	1.0554	-0.77	0
A2 Astrocyte	A2 Astrocyte	12	0	1.0354	-0.8256	0
Primed Microglia	Primed Microglia	81	0	1.0323	-0.3748	0
Astrocyte Markers	Astrocyte Markers	27	0	1.0032	0.445	0
Astrocyte Differentiation/Function	Astrocyte Differentiation/Function	19	0	0.9979	0.6711	0
Calcium Signaling	Calcium Signaling	39	0	0.992	-0.863	0
Autophagy	Autophagy	24	0	0.9858	-0.7249	0
Cytoskeletal Dynamics	Cytoskeletal Dynamics	59	0	0.9833	-0.3885	0
Hypoxia	Hypoxia	10	0	0.9749	-0.922	0
Neuronal Markers	Neuronal Markers	10	0	0.9715	0.7316	0
Neurotrophin Signaling	Neurotrophin Signaling	16	0	0.9362	-0.778	0
Stage 2 DAM	Stage 2 DAM	11	0	0.9236	-0.8791	0
Dopaminergic Synapse	Dopaminergic Synapse	22	0	0.9157	-0.7951	0
Stage 1 DAM	Stage 1 DAM	10	0	0.9116	0.8617	0
Glutamatergic Synapse	Glutamatergic Synapse	30	0	0.9063	-0.827	0
Wnt Signaling	Wnt Signaling	20	0	0.9053	-0.4998	0
Microglia Neurodegenerative Phenotype (MGnD)	Microglia Neurodegenerative Phenotype (MGnD)	50	0	0.8978	-0.6246	0
Neuroactive Ligands and Receptors	Neuroactive Ligands and Receptors	46	0	0.8615	0.6167	0
Serotonergic Synapse	Serotonergic Synapse	16	0	0.8602	-0.6759	0
Cell Migration	Cell Migration	24	0	0.8573	-0.7192	0
NO Metabolism and Signaling	NO Metabolism and Signaling	26	0	0.8529	0.081	0
Cholinergic synapse	Cholinergic synapse	12	0	0.833	-0.833	0
T-cell signaling	T-cell signaling	21	0	0.8303	-0.8303	0
Cell Cycle	Cell Cycle	29	0	0.8018	0.4416	0
Microglial Markers	Microglial Markers	41	0	0.7927	-0.3221	0
Myelogenesis	Myelogenesis	39	0	0.7797	-0.4479	0
Inflammasome	Inflammasome	7	0	0.7776	-0.7776	0
Oligodendrocyte Markers	Oligodendrocyte Markers	6	0	0.7516	0.7516	0
Ion Transport	Ion Transport	37	0	0.75	-0.4524	0
Circadian Signaling	Circadian Signaling	10	0	0.7497	-0.0686	0
Glucose Metabolism	Glucose Metabolism	21	0	0.7255	-0.6219	0
NF-kappaB Signaling	NF-kappaB Signaling	15	0	0.7208	-0.3716	0
Oxidative & Nitrosative Stress	Oxidative & Nitrosative Stress	7	0	0.685	-0.685	0
Homeostatic Microglia	Homeostatic Microglia	11	0	0.6549	0.4285	0
Apoptosis	Apoptosis	18	0	0.6524	0.5021	0
TGF-Beta Signaling	TGF-Beta Signaling	7	0	0.6254	-0.467	0
Gap Junctions	Gap Junctions	7	0	0.5817	-0.4446	0
Phagocytosis	Phagocytosis	26	0	0.5755	-0.469	0
Oligodendrocyte Differentiation/Maturation	Oligodendrocyte Differentiation/Maturation	26	0	0.5613	0.2634	0
Purinergic Signaling	Purinergic Signaling	12	0	0.5206	-0.4915	0
Chemokines	Chemokines	10	0	0.353	0.3517	0

## Sheet: Activted MCM GSA
Term ID	Term Name	Number of Genes in Term	Number of Up-regulated genes	Undirected Enrichment Score	Directed Enrichment Score	Number of Down-regulated genes
A1 Astrocyte	A1 Astrocyte	11	0	2.0278	2.0278	0
Stage 1 DAM	Stage 1 DAM	10	0	1.8861	1.787	0
Chemokines	Chemokines	10	0	1.7926	1.7924	0
JAK-STAT	JAK-STAT	7	0	1.7774	1.6815	0
Inflammasome	Inflammasome	7	0	1.7479	1.7478	0
Interferon Signaling	Interferon Signaling	29	0	1.7417	1.6922	0
Gap Junctions	Gap Junctions	7	0	1.7399	-0.4519	0
Homeostatic Microglia	Homeostatic Microglia	11	0	1.6568	1.4208	0
Lipid Metabolism	Lipid Metabolism	30	0	1.6552	0.7793	0
Wnt Signaling	Wnt Signaling	20	0	1.6549	1.2714	0
Neuronal Markers	Neuronal Markers	10	0	1.6142	-0.3522	0
TGF-Beta Signaling	TGF-Beta Signaling	7	0	1.5995	1.5995	0
Apoptosis	Apoptosis	18	0	1.5382	1.4848	0
Autophagy	Autophagy	24	0	1.514	1.2555	0
Circadian Signaling	Circadian Signaling	10	0	1.5027	1.5027	0
Microglial Markers	Microglial Markers	41	0	1.486	1.1884	0
Neurotrophin Signaling	Neurotrophin Signaling	16	0	1.4802	0.9917	0
T-cell signaling	T-cell signaling	21	0	1.4782	1.4782	0
Oligodendrocyte Markers	Oligodendrocyte Markers	6	0	1.4631	-1.4631	0
Glucose Metabolism	Glucose Metabolism	21	0	1.4626	-0.8131	0
Insulin Signaling	Insulin Signaling	9	0	1.459	0.0687	0
Primed Microglia	Primed Microglia	81	0	1.3915	1.1649	0
Cell Cycle	Cell Cycle	29	0	1.3732	0.5447	0
NF-kappaB Signaling	NF-kappaB Signaling	15	0	1.3678	1.2675	0
Myelogenesis	Myelogenesis	39	0	1.3665	0.9648	0
Cell Migration	Cell Migration	24	0	1.3555	0.8516	0
NO Metabolism and Signaling	NO Metabolism and Signaling	26	0	1.3285	0.9976	0
Astrocyte Differentiation/Function	Astrocyte Differentiation/Function	19	0	1.3284	0.8827	0
Complement System	Complement System	13	0	1.3281	1.3255	0
Antigen Processing and Presentation	Antigen Processing and Presentation	36	0	1.2888	0.8976	0
Microglia Neurodegenerative Phenotype (MGnD)	Microglia Neurodegenerative Phenotype (MGnD)	50	0	1.2884	1.1759	0
Oxidative & Nitrosative Stress	Oxidative & Nitrosative Stress	7	0	1.2845	1.2845	0
GABAergic Synapse	GABAergic Synapse	28	0	1.2651	0.698	0
Astrocyte Markers	Astrocyte Markers	27	0	1.2429	0.66	0
Oligodendrocyte Differentiation/Maturation	Oligodendrocyte Differentiation/Maturation	26	0	1.221	-0.3159	0
MAPK & PI3K	MAPK & PI3K	43	0	1.2024	0.9985	0
Glutamatergic Synapse	Glutamatergic Synapse	30	0	1.1982	0.9849	0
Neurogenesis	Neurogenesis	121	0	1.1915	0.6511	0
Serotonergic Synapse	Serotonergic Synapse	16	0	1.1899	-0.9651	0
Cytoskeletal Dynamics	Cytoskeletal Dynamics	59	0	1.1744	0.1653	0
Ion Transport	Ion Transport	37	0	1.1683	0.8923	0
Proteotoxic Stress	Proteotoxic Stress	29	0	1.1642	1.1342	0
Dopaminergic Synapse	Dopaminergic Synapse	22	0	1.1634	0.6496	0
Blood Brain Barrier	Blood Brain Barrier	12	0	1.1629	1.0111	0
Purinergic Signaling	Purinergic Signaling	12	0	1.1189	0.6356	0
Cytokines	Cytokines	30	0	1.0669	0.3326	0
Cholinergic synapse	Cholinergic synapse	12	0	1.0296	-0.3106	0
Cannabinoid Signaling	Cannabinoid Signaling	24	0	1.0208	-0.6052	0
Calcium Signaling	Calcium Signaling	39	0	0.989	-0.2951	0
Phagocytosis	Phagocytosis	26	0	0.964	0.8769	0
Neuroactive Ligands and Receptors	Neuroactive Ligands and Receptors	46	0	0.9603	0.5046	0
Hypoxia	Hypoxia	10	0	0.9411	0.7935	0
A2 Astrocyte	A2 Astrocyte	12	0	0.9368	0.9367	0
Stage 2 DAM	Stage 2 DAM	11	0	0.8561	0.7101	0
Angiogenesis	Angiogenesis	11	0	0.8531	0.8168	0

## Sheet: Activated MCM DE
	Log2 fold change	std error (log2)	Lower confidence limit (log2)	Upper confidence limit (log2)	Linear fold change	Lower confidence limit (linear)	Upper confidence limit (linear)	P-value	BY.p.value	method	Gene.sets	probe.ID
Cacna2d3-mRNA	0.487	0.073	0.344	0.63	1.4	1.27	1.55	0.00263	1	loglinear	Calcium Signaling, Ion Transport	NM_009785.1:696
Prkcq-mRNA	-0.729	0.135	-0.994	-0.464	0.603	0.502	0.725	0.00572	1	loglinear	NF-kappaB Signaling, T-cell signaling	NM_008859.2:1210
Ccl2-mRNA	0.894	0.177	0.547	1.24	1.86	1.46	2.36	0.00724	1	lm.nb	Chemokines, Microglial Markers	NM_011333.3:415
Nrxn1-mRNA	0.318	0.0799	0.161	0.475	1.25	1.12	1.39	0.0164	1	loglinear	Cell Migration, Neurogenesis	NM_001346960.1:2013
Acsl3-mRNA	0.182	0.0465	0.0907	0.273	1.13	1.06	1.21	0.0174	1	loglinear	Lipid Metabolism	NM_001136222.1:490
Gbp2-mRNA	1.16	0.312	0.544	1.77	2.23	1.46	3.4	0.0207	1	lm.nb	A1 Astrocyte, Interferon Signaling, Primed Microglia	NM_010260.1:1798
Ube3c-mRNA	-0.166	0.0466	-0.258	-0.075	0.891	0.836	0.949	0.0234	1	loglinear	Antigen Processing and Presentation	NM_133907.3:1670
Tlr2-mRNA	1.22	0.357	0.518	1.92	2.33	1.43	3.77	0.0269	1	lm.nb	NO Metabolism and Signaling, Oligodendrocyte DifferentiationMaturation, Primed Microglia	NM_011905.3:2370
Sqstm1-mRNA	0.373	0.118	0.141	0.605	1.3	1.1	1.52	0.0345	1	loglinear	Autophagy	NM_011018.3:280
Adar-mRNA	0.153	0.0497	0.0557	0.251	1.11	1.04	1.19	0.037	1	loglinear	Interferon Signaling	NM_001038587.3:2102
Slc38a1-mRNA	0.439	0.145	0.155	0.723	1.36	1.11	1.65	0.0387	1	lm.nb	GABAergic Synapse, Glutamatergic Synapse	NM_001166458.1:1030
Plaa-mRNA	0.101	0.0346	0.0327	0.168	1.07	1.02	1.12	0.0439	1	loglinear	Neurogenesis, Proteotoxic Stress	NM_172695.2:1028
Fcgr1-mRNA	1.42	0.489	0.457	2.37	2.67	1.37	5.18	0.0444	1	lm.nb	Antigen Processing and Presentation, Cytokines, Interferon Signaling, Phagocytosis	NM_010186.5:185
Itgam-mRNA	1.1	0.381	0.355	1.85	2.15	1.28	3.6	0.0445	1	lm.nb	Cell Migration	NM_001082960.1:3025
Arntl-mRNA	0.3	0.106	0.0923	0.507	1.23	1.07	1.42	0.0472	1	loglinear	Circadian Signaling, Dopaminergic Synapse	NM_007489.3:1519
C1qb-mRNA	1.2	0.43	0.36	2.05	2.3	1.28	4.13	0.049	1	lm.nb	Complement System, Homeostatic Microglia	NM_009777.2:865
Mal2-mRNA	0.417	0.149	0.125	0.71	1.34	1.09	1.64	0.0491	1	loglinear	Myelogenesis	NM_178920.2:350
Smad3-mRNA	0.456	0.165	0.134	0.779	1.37	1.1	1.72	0.0503	1	lm.nb	Microglia Neurodegenerative Phenotype (MGnD), Primed Microglia, TGF-Beta Signaling, Wnt Signaling	NM_016769.4:1125
Cltc-mRNA	-0.128	0.0464	-0.219	-0.0371	0.915	0.859	0.975	0.0508	1	loglinear	Gap Junctions, Wnt Signaling	NM_001003908.1:605
Parp2-mRNA	0.306	0.111	0.0879	0.524	1.24	1.06	1.44	0.0513	1	loglinear	Apoptosis	NM_009632.2:1325
Trem2-mRNA	1.13	0.416	0.313	1.94	2.19	1.24	3.84	0.0534	1	lm.nb	Astrocyte DifferentiationFunction, Microglia Neurodegenerative Phenotype (MGnD), Stage 2 DAM	NM_031254.2:646
Tyrobp-mRNA	0.923	0.344	0.249	1.6	1.9	1.19	3.03	0.055	1	lm.nb	Microglia Neurodegenerative Phenotype (MGnD), Stage 1 DAM	NM_011662.2:130
Stat1-mRNA	0.486	0.186	0.121	0.85	1.4	1.09	1.8	0.0592	1	lm.nb	JAK-STAT, Primed Microglia	NM_009283.3:1590
Apoe-mRNA	0.447	0.172	0.11	0.784	1.36	1.08	1.72	0.06	1	lm.nb	Astrocyte Markers, Microglia Neurodegenerative Phenotype (MGnD), Primed Microglia, Stage 1 DAM	NM_001305844.1:903
Acadm-mRNA	0.2	0.0776	0.0478	0.352	1.15	1.03	1.28	0.0616	1	loglinear	Lipid Metabolism	NM_007382.5:536
Srpr-mRNA	0.141	0.0548	0.0336	0.248	1.1	1.02	1.19	0.0617	1	loglinear	Proteotoxic Stress	NM_026130.1:255
Map2-mRNA	0.273	0.108	0.0619	0.484	1.21	1.04	1.4	0.0643	1	loglinear	Cytoskeletal Dynamics, Neurogenesis, Neuronal Markers	NM_008632.2:1462
Vdac1-mRNA	-0.0739	0.0293	-0.131	-0.0165	0.95	0.913	0.989	0.0653	1	loglinear	Autophagy, Calcium Signaling	NM_011694.4:562
Tnfrsf21-mRNA	-0.243	0.0966	-0.432	-0.0537	0.845	0.741	0.963	0.0656	1	loglinear	Cytokines, Oligodendrocyte DifferentiationMaturation	NM_178589.3:1455
Klhl12-mRNA	0.247	0.0992	0.0527	0.442	1.19	1.04	1.36	0.0674	1	loglinear	Wnt Signaling	NM_153128.2:1068
Diaph1-mRNA	0.246	0.101	0.0472	0.445	1.19	1.03	1.36	0.0723	1	loglinear	Cell Migration	NM_007858.2:1260
Kras-mRNA	0.137	0.0568	0.0255	0.248	1.1	1.02	1.19	0.0736	1	loglinear	Astrocyte DifferentiationFunction, MAPK & PI3K	NM_021284.6:489
Mtmr4-mRNA	0.152	0.0632	0.0284	0.276	1.11	1.02	1.21	0.0737	1	loglinear	Autophagy	NM_001357901.1:3130
Rbx1-mRNA	0.068	0.0284	0.0124	0.124	1.05	1.01	1.09	0.0746	1	loglinear	Cell Cycle, Circadian Signaling, Hypoxia, Proteotoxic Stress, Wnt Signaling	NM_019712.3:185
Slc9a6-mRNA	0.127	0.0531	0.0226	0.231	1.09	1.02	1.17	0.0754	1	loglinear	Neurogenesis	NM_172780.3:1479
Agmo-mRNA	0.529	0.224	0.0892	0.968	1.44	1.06	1.96	0.0778	1	lm.nb	Lipid Metabolism	NM_178767.5:710
Acot13-mRNA	-0.181	0.0769	-0.331	-0.0299	0.882	0.795	0.98	0.0786	1	loglinear	Lipid Metabolism	NM_025790.2:190
Ifit3-mRNA	0.431	0.185	0.0685	0.794	1.35	1.05	1.73	0.0803	1	lm.nb	Interferon Signaling	NM_010501.2:846
Clcf1-mRNA	0.322	0.139	0.0496	0.594	1.25	1.03	1.51	0.0814	1	loglinear	A2 Astrocyte, Cytokines, Neurogenesis	NM_019952.3:385
Ctss-mRNA	0.965	0.418	0.145	1.78	1.95	1.11	3.45	0.0823	1	lm.nb	Apoptosis, Homeostatic Microglia	NM_021281.2:740
Sox2-mRNA	0.0959	0.0419	0.0139	0.178	1.07	1.01	1.13	0.0838	1	loglinear	Neurogenesis	NM_011443.3:958
Pdgfra-mRNA	0.792	0.347	0.112	1.47	1.73	1.08	2.77	0.0845	1	lm.nb	MAPK & PI3K	NM_011058.2:240
Ap3m2-mRNA	0.126	0.0562	0.0156	0.236	1.09	1.01	1.18	0.0889	1	loglinear	Primed Microglia	NM_001122820.1:425
Cd14-mRNA	0.702	0.316	0.0831	1.32	1.63	1.06	2.5	0.0903	1	loglinear	A2 Astrocyte, NF-kappaB Signaling	NM_009841.3:235
Hadh-mRNA	-0.244	0.111	-0.461	-0.0277	0.844	0.726	0.981	0.0915	1	loglinear	Lipid Metabolism	NM_008212.3:883
Srgn-mRNA	0.48	0.218	0.0524	0.908	1.4	1.04	1.88	0.0927	1	lm.nb	A1 Astrocyte	NM_011157.2:168
Elmo1-mRNA	0.557	0.256	0.0561	1.06	1.47	1.04	2.08	0.0948	1	lm.nb	Angiogenesis, Primed Microglia	NM_080288.2:1925
Fcgr4-mRNA	0.713	0.329	0.0674	1.36	1.64	1.05	2.56	0.0964	1	lm.nb	Phagocytosis	NM_144559.1:608
Mkrn1-mRNA	0.197	0.092	0.017	0.378	1.15	1.01	1.3	0.0986	1	loglinear	Antigen Processing and Presentation	NM_018810.2:302
Stmn1-mRNA	-0.31	0.146	-0.596	-0.0245	0.807	0.662	0.983	0.1	1	lm.nb	MAPK & PI3K, Neurogenesis, Neuronal Markers	NM_019641.4:312
H2-T23-mRNA	0.621	0.301	0.0316	1.21	1.54	1.02	2.31	0.108	1	lm.nb	A1 Astrocyte, Antigen Processing and Presentation	NM_010398.3:462
Epb41l2-mRNA	0.22	0.107	0.0102	0.429	1.16	1.01	1.35	0.109	1	loglinear	Cytoskeletal Dynamics	NM_001199265.1:870
Entpd1-mRNA	0.558	0.273	0.0237	1.09	1.47	1.02	2.13	0.11	1	lm.nb	Purinergic Signaling	NM_001304721.1:676
Arl6ip5-mRNA	0.227	0.111	0.00842	0.445	1.17	1.01	1.36	0.111	1	loglinear	Glutamatergic Synapse	NM_022992.2:350
Cables1-mRNA	0.396	0.196	0.0121	0.78	1.32	1.01	1.72	0.113	1	lm.nb	Cell Cycle	NM_022021.2:2105
Atp6v1d-mRNA	0.0823	0.0411	0.00181	0.163	1.06	1	1.12	0.116	1	loglinear	Ion Transport, Phagocytosis	NM_023721.2:408
Aif1-mRNA	0.737	0.371	0.00905	1.46	1.67	1.01	2.76	0.118	1	lm.nb	Microglial Markers, NO Metabolism and Signaling	NM_019467.2:508
Chn1-mRNA	-0.168	0.0847	-0.334	-0.0016	0.89	0.794	0.999	0.119	1	loglinear	Neurogenesis	NM_001113246.2:1195
Pdpk1-mRNA	0.124	0.0626	0.000902	0.246	1.09	1	1.19	0.12	1	loglinear	Cell Migration, Insulin Signaling, Neurotrophin Signaling, T-cell signaling	NM_001080773.2:856
Usp2-mRNA	-0.205	0.105	-0.41	-0.000243	0.867	0.752	1	0.121	1	loglinear	Microglial Markers, Primed Microglia	NM_016808.2:1710
Prkab2-mRNA	0.459	0.234	0.000418	0.917	1.37	1	1.89	0.121	1	loglinear	Glucose Metabolism, Lipid Metabolism	NM_182997.2:500
Igtp-mRNA	0.215	0.111	-0.00179	0.431	1.16	0.999	1.35	0.124	1	loglinear	Interferon Signaling	NM_018738.4:520
Sugt1-mRNA	0.247	0.127	-0.00272	0.496	1.19	0.998	1.41	0.125	1	lm.nb	Inflammasome	NM_026474.5:950
Ms4a4a-mRNA	0.973	0.504	-0.0146	1.96	1.96	0.99	3.89	0.126	1	lm.nb		XM_003086124.1:252
Jak2-mRNA	0.283	0.146	-0.00431	0.57	1.22	0.997	1.48	0.126	1	loglinear	JAK-STAT, NO Metabolism and Signaling	NM_008413.2:1049
Csf1r-mRNA	0.87	0.451	-0.0143	1.76	1.83	0.99	3.38	0.126	1	lm.nb	Cytokines, Homeostatic Microglia, Microglia Neurodegenerative Phenotype (MGnD), Microglial Markers, Primed Microglia	NM_001037859.2:1892
Txn1-mRNA	0.165	0.0858	-0.00366	0.333	1.12	0.997	1.26	0.128	1	loglinear	Inflammasome, Oxidative & Nitrosative Stress, Primed Microglia	NM_011660.3:280
Trim26-mRNA	0.34	0.177	-0.00771	0.687	1.27	0.995	1.61	0.128	1	loglinear	Interferon Signaling, Primed Microglia	NM_001025599.3:1770
Tlr3-mRNA	0.328	0.171	-0.00758	0.664	1.26	0.995	1.58	0.128	1	lm.nb	NF-kappaB Signaling	NM_126166.2:1165
C1qc-mRNA	0.794	0.416	-0.0225	1.61	1.73	0.985	3.05	0.129	1	lm.nb	Complement System	NM_007574.2:708
Itm2a-mRNA	0.722	0.379	-0.0213	1.47	1.65	0.985	2.76	0.13	1	lm.nb	Blood Brain Barrier	NM_008409.2:670
Sgce-mRNA	0.254	0.135	-0.011	0.52	1.19	0.992	1.43	0.134	1	lm.nb	Cytoskeletal Dynamics	NM_001130188.1:980
Sumo1-mRNA	0.208	0.111	-0.00935	0.425	1.15	0.994	1.34	0.134	1	loglinear	Interferon Signaling	NM_009460.2:286
Prkcd-mRNA	0.361	0.193	-0.0166	0.738	1.28	0.989	1.67	0.134	1	lm.nb	Neurotrophin Signaling, Phagocytosis	NM_011103.2:1265
Braf-mRNA	0.262	0.14	-0.0123	0.535	1.2	0.992	1.45	0.134	1	loglinear	MAPK & PI3K	NM_139294.5:1102
Tanc2-mRNA	0.359	0.193	-0.0191	0.736	1.28	0.987	1.67	0.136	1	loglinear	Cytoskeletal Dynamics	NM_181071.3:1000
Tmem47-mRNA	0.606	0.329	-0.0382	1.25	1.52	0.974	2.38	0.139	1	lm.nb	Astrocyte Markers	NM_138751.2:730
Ifngr2-mRNA	0.193	0.106	-0.015	0.401	1.14	0.99	1.32	0.143	1	loglinear	Interferon Signaling	NM_008338.3:797
Entpd2-mRNA	0.628	0.346	-0.0503	1.31	1.55	0.966	2.47	0.144	1	lm.nb	Purinergic Signaling	NM_009849.2:1016
Cntnap1-mRNA	-0.406	0.224	-0.846	0.0336	0.755	0.556	1.02	0.145	1	lm.nb	Cell Migration, Cytoskeletal Dynamics, Myelogenesis, Oligodendrocyte DifferentiationMaturation	NM_016782.2:1105
Ccl12-mRNA	0.853	0.474	-0.0753	1.78	1.81	0.949	3.44	0.146	1	lm.nb	Chemokines, Microglial Markers	NM_011331.2:173
Cep68-mRNA	0.231	0.13	-0.0233	0.485	1.17	0.984	1.4	0.15	1	loglinear	Primed Microglia	NM_172260.3:1135
Gabarapl1-mRNA	0.217	0.122	-0.0228	0.456	1.16	0.984	1.37	0.151	1	lm.nb	Autophagy, GABAergic Synapse	NM_020590.4:420
Scn8a-mRNA	-0.833	0.47	-1.76	0.0886	0.561	0.296	1.06	0.151	1	loglinear	Ion Transport, Myelogenesis	NM_011323.3:1192
Gpm6a-mRNA	0.254	0.144	-0.0294	0.537	1.19	0.98	1.45	0.154	1	lm.nb	Astrocyte Markers, Cytoskeletal Dynamics, Neurogenesis	NM_001253754.1:475
Rtn1-mRNA	0.204	0.117	-0.0248	0.433	1.15	0.983	1.35	0.155	1	loglinear	Neurogenesis	NM_001007596.2:590
Ppp3cb-mRNA	0.0731	0.0418	-0.0089	0.155	1.05	0.994	1.11	0.156	1	loglinear	Calcium Signaling, MAPK & PI3K	NM_008914.1:290
Rnasel-mRNA	1.03	0.588	-0.125	2.18	2.04	0.917	4.53	0.156	1	lm.nb	Interferon Signaling	NM_011882.2:2386
Psma5-mRNA	-0.222	0.127	-0.472	0.0272	0.857	0.721	1.02	0.156	1	lm.nb	Antigen Processing and Presentation	NM_011967.3:1005
Atg2b-mRNA	0.0789	0.0452	-0.00968	0.167	1.06	0.993	1.12	0.156	1	loglinear	Autophagy	NM_029654.4:4408
Sparc-mRNA	0.235	0.135	-0.0303	0.499	1.18	0.979	1.41	0.158	1	lm.nb	Homeostatic Microglia, Primed Microglia	NM_001290817.1:815
Tbk1-mRNA	0.135	0.0779	-0.0178	0.288	1.1	0.988	1.22	0.158	1	loglinear	Autophagy, Cytokines, NF-kappaB Signaling	NM_019786.4:440
Trim46-mRNA	-0.132	0.0765	-0.282	0.0183	0.913	0.823	1.01	0.16	1	loglinear	Cytoskeletal Dynamics, Interferon Signaling, Neurogenesis	NM_001039466.1:814
P2ry1-mRNA	0.183	0.107	-0.0263	0.392	1.14	0.982	1.31	0.162	1	loglinear	Neuroactive Ligands and Receptors, Purinergic Signaling	NM_008772.4:920
Bax-mRNA	0.232	0.135	-0.0334	0.497	1.17	0.977	1.41	0.162	1	loglinear	Apoptosis, Proteotoxic Stress	NM_007527.3:152
Bhlhe41-mRNA	0.281	0.166	-0.044	0.606	1.21	0.97	1.52	0.165	1	lm.nb	Circadian Signaling, Microglial Markers	NM_024469.1:100
Bace1-mRNA	0.239	0.141	-0.0384	0.516	1.18	0.974	1.43	0.167	1	loglinear	Cytoskeletal Dynamics	NM_001145947.2:1364
Amph-mRNA	0.481	0.286	-0.0791	1.04	1.4	0.947	2.06	0.168	1	lm.nb	Phagocytosis	NM_175007.1:1212
Lamp2-mRNA	0.114	0.0677	-0.0192	0.246	1.08	0.987	1.19	0.169	1	loglinear	Autophagy	NM_001017959.1:908
Jun-mRNA	0.249	0.15	-0.0436	0.543	1.19	0.97	1.46	0.171	1	loglinear	MAPK & PI3K, Microglia Neurodegenerative Phenotype (MGnD), Microglial Markers, Neurogenesis, T-cell signaling, Wnt Signaling	NM_010591.2:1783
Gnb1-mRNA	0.249	0.15	-0.0442	0.543	1.19	0.97	1.46	0.171	1	lm.nb	Cannabinoid Signaling, Cholinergic synapse, Dopaminergic Synapse, GABAergic Synapse, Glutamatergic Synapse, Serotonergic Synapse	NM_008142.3:311
Sall1-mRNA	0.247	0.149	-0.0456	0.539	1.19	0.969	1.45	0.173	1	loglinear	Microglia Neurodegenerative Phenotype (MGnD), Neurogenesis	NM_021390.3:3209
Cd47-mRNA	0.407	0.247	-0.0763	0.891	1.33	0.948	1.85	0.174	1	lm.nb	NO Metabolism and Signaling	NM_010581.3:165
Nrg1-mRNA	0.268	0.163	-0.0516	0.588	1.2	0.965	1.5	0.176	1	lm.nb	Myelogenesis, Neurogenesis, Oligodendrocyte DifferentiationMaturation	NM_178591.2:1116
Crot-mRNA	0.124	0.0753	-0.0239	0.271	1.09	0.984	1.21	0.176	1	loglinear	Lipid Metabolism	NM_023733.3:1829
Gng2-mRNA	-0.17	0.104	-0.373	0.0332	0.889	0.772	1.02	0.177	1	loglinear	Cannabinoid Signaling, Cholinergic synapse, Dopaminergic Synapse, GABAergic Synapse, Glutamatergic Synapse, Primed Microglia, Serotonergic Synapse	NM_010315.4:474
Dnaja2-mRNA	0.318	0.195	-0.0654	0.7	1.25	0.956	1.63	0.179	1	lm.nb	Proteotoxic Stress	NM_019794.4:1045
S100b-mRNA	-0.217	0.134	-0.479	0.0449	0.86	0.718	1.03	0.18	1	loglinear	Astrocyte Markers, Myelogenesis, Neurogenesis	NM_009115.3:150
Ncam2-mRNA	0.282	0.174	-0.0586	0.623	1.22	0.96	1.54	0.18	1	loglinear	Cell Migration, Neurogenesis	NM_010954.4:1840
Akt3-mRNA	0.34	0.21	-0.0715	0.75	1.27	0.952	1.68	0.181	1	lm.nb	MAPK & PI3K	NM_011785.3:772
Cybb-mRNA	0.897	0.556	-0.192	1.99	1.86	0.875	3.96	0.182	1	lm.nb	Angiogenesis, Antigen Processing and Presentation, Hypoxia, Microglia Neurodegenerative Phenotype (MGnD), Oxidative & Nitrosative Stress, Primed Microglia	NM_007807.2:1535
Pgam1-mRNA	-0.195	0.121	-0.431	0.0419	0.874	0.742	1.03	0.182	1	loglinear	Glucose Metabolism	NM_023418.2:466
Nuak1-mRNA	0.104	0.0647	-0.0226	0.231	1.07	0.984	1.17	0.183	1	loglinear	Primed Microglia	NM_001004363.2:2180
Ppm1a-mRNA	0.123	0.0763	-0.0267	0.272	1.09	0.982	1.21	0.183	1	loglinear	MAPK & PI3K	NM_008910.3:602
Ptgis-mRNA	0.933	0.582	-0.209	2.07	1.91	0.865	4.21	0.185	1	lm.nb	Lipid Metabolism, NO Metabolism and Signaling	NM_008968.3:1064
Tenm4-mRNA	-0.558	0.348	-1.24	0.125	0.679	0.423	1.09	0.185	1	lm.nb	Myelogenesis, Neurogenesis, Oligodendrocyte DifferentiationMaturation	NM_011858.3:7902
Jak1-mRNA	0.161	0.1	-0.036	0.357	1.12	0.975	1.28	0.185	1	loglinear	JAK-STAT	NM_146145.2:932
Igfbp5-mRNA	-0.243	0.152	-0.541	0.0552	0.845	0.687	1.04	0.185	1	lm.nb	Insulin Signaling	NM_010518.2:1001
Mki67-mRNA	-0.299	0.188	-0.668	0.0692	0.813	0.629	1.05	0.187	1	lm.nb	Cell Cycle	NM_001081117.2:1981
Emp1-mRNA	0.43	0.271	-0.1	0.961	1.35	0.933	1.95	0.187	1	lm.nb	A2 Astrocyte	NM_010128.4:543
Trim35-mRNA	0.201	0.126	-0.0468	0.448	1.15	0.968	1.36	0.187	1	loglinear	Interferon Signaling	NM_029979.3:1410
Lpar6-mRNA	0.453	0.285	-0.107	1.01	1.37	0.929	2.02	0.188	1	lm.nb	Neuroactive Ligands and Receptors, Purinergic Signaling	NM_175116.4:730
Acat2-mRNA	-0.277	0.175	-0.62	0.0673	0.826	0.65	1.05	0.19	1	lm.nb	Lipid Metabolism	NM_009338.3:21
Acly-mRNA	-0.102	0.0647	-0.228	0.0251	0.932	0.854	1.02	0.191	1	loglinear	Lipid Metabolism	NM_001199296.1:1397
Pde1a-mRNA	0.362	0.231	-0.0903	0.814	1.29	0.939	1.76	0.192	1	lm.nb	Calcium Signaling	NM_001159582.1:1165
Atp6v1c1-mRNA	0.149	0.095	-0.0372	0.335	1.11	0.975	1.26	0.192	1	loglinear	Ion Transport, Phagocytosis, Primed Microglia	NM_025494.3:640
Serpine2-mRNA	0.835	0.534	-0.213	1.88	1.78	0.863	3.69	0.193	1	lm.nb	Microglial Markers, Neurogenesis	NM_009255.2:1210
Abi2-mRNA	0.127	0.0812	-0.0327	0.286	1.09	0.978	1.22	0.194	1	loglinear	Angiogenesis, Neurogenesis	NM_001198570.1:1524
Dnm3-mRNA	-0.277	0.178	-0.626	0.0716	0.825	0.648	1.05	0.194	1	lm.nb	Antigen Processing and Presentation, Cytoskeletal Dynamics, Neurogenesis	NM_001038619.1:482
B2m-mRNA	0.202	0.13	-0.0521	0.456	1.15	0.965	1.37	0.194	1	lm.nb	Antigen Processing and Presentation, Primed Microglia, Stage 1 DAM	NM_009735.3:177
Tspan7-mRNA	-0.0833	0.0536	-0.188	0.0217	0.944	0.878	1.02	0.195	1	loglinear	Astrocyte Markers	NM_019634.2:670
Ctsl-mRNA	0.269	0.174	-0.0715	0.61	1.21	0.952	1.53	0.196	1	lm.nb	Apoptosis, Autophagy, Microglia Neurodegenerative Phenotype (MGnD), Stage 2 DAM	NM_009984.3:45
Gmpr2-mRNA	0.229	0.149	-0.0637	0.521	1.17	0.957	1.43	0.2	1	loglinear	Primed Microglia	NM_177992.2:276
Dnajc5-mRNA	0.2	0.131	-0.0562	0.456	1.15	0.962	1.37	0.201	1	lm.nb	GABAergic Synapse, Proteotoxic Stress	NM_016775.3:231
Nckap1-mRNA	0.0873	0.0572	-0.0248	0.199	1.06	0.983	1.15	0.202	1	loglinear	Angiogenesis, Neurogenesis	NM_016965.2:839
Gla-mRNA	-0.246	0.162	-0.563	0.0716	0.843	0.677	1.05	0.204	1	loglinear	NO Metabolism and Signaling	NM_013463.2:406
C1qa-mRNA	0.644	0.425	-0.189	1.48	1.56	0.877	2.78	0.204	1	lm.nb	Astrocyte DifferentiationFunction, Complement System, Homeostatic Microglia, Microglial Markers	NM_007572.2:566
Ywhag-mRNA	-0.171	0.113	-0.392	0.0503	0.888	0.762	1.04	0.205	1	loglinear	Cell Cycle, Neurogenesis	NM_018871.3:614
Ywhaz-mRNA	0.141	0.0931	-0.0418	0.323	1.1	0.971	1.25	0.205	1	loglinear	Cell Cycle, Neurogenesis, Wnt Signaling	NM_011740.2:455
Gsk3b-mRNA	-0.117	0.0773	-0.268	0.0348	0.922	0.83	1.02	0.206	1	loglinear	Cell Cycle, Cytoskeletal Dynamics, Neurogenesis, Neurotrophin Signaling, Wnt Signaling	NM_019827.3:2215
Ifit1-mRNA	0.435	0.288	-0.13	1	1.35	0.914	2	0.206	1	lm.nb	Interferon Signaling	NM_008331.2:890
Ppm1l-mRNA	0.256	0.17	-0.0773	0.588	1.19	0.948	1.5	0.207	1	loglinear	Primed Microglia	NM_178726.3:1425
B4galt6-mRNA	0.286	0.191	-0.0874	0.66	1.22	0.941	1.58	0.208	1	lm.nb	Myelogenesis, Oligodendrocyte DifferentiationMaturation	NM_019737.2:1465
Clec7a-mRNA	0.67	0.446	-0.205	1.54	1.59	0.868	2.92	0.208	1	lm.nb	Microglia Neurodegenerative Phenotype (MGnD), Primed Microglia, Stage 2 DAM	NM_020008.2:484
Calm1-mRNA	-0.219	0.146	-0.504	0.0671	0.859	0.705	1.05	0.208	1	lm.nb	Calcium Signaling	NM_009790.5:599
Lilrb4a-mRNA	0.485	0.324	-0.149	1.12	1.4	0.902	2.17	0.208	1	lm.nb	Microglia Neurodegenerative Phenotype (MGnD), Stage 2 DAM	NM_013532.3:348
Ctnnb1-mRNA	0.199	0.134	-0.0624	0.461	1.15	0.958	1.38	0.21	1	loglinear	Wnt Signaling	NM_007614.3:452
Atp6v0d1-mRNA	0.154	0.104	-0.0489	0.357	1.11	0.967	1.28	0.211	1	loglinear	Cytoskeletal Dynamics, Ion Transport, Phagocytosis	NM_013477.3:640
Ccr5-mRNA	0.858	0.579	-0.277	1.99	1.81	0.825	3.98	0.213	1	lm.nb	Chemokines, Microglia Neurodegenerative Phenotype (MGnD), Primed Microglia	NM_009917.5:1018
Spi1-mRNA	0.919	0.626	-0.307	2.15	1.89	0.808	4.43	0.216	1	lm.nb	Microglia Neurodegenerative Phenotype (MGnD)	NM_011355.1:200
Cnr1-mRNA	0.517	0.352	-0.174	1.21	1.43	0.887	2.31	0.216	1	lm.nb	Cannabinoid Signaling, Neuroactive Ligands and Receptors	NM_007726.3:678
Cst3-mRNA	-0.12	0.0818	-0.28	0.0403	0.92	0.823	1.03	0.216	1	loglinear	Homeostatic Microglia	NM_009976.3:214
Cttnbp2nl-mRNA	0.243	0.166	-0.0819	0.568	1.18	0.945	1.48	0.216	1	lm.nb	Microglial Markers	NM_030249.4:1280
Prkag1-mRNA	0.202	0.138	-0.0684	0.473	1.15	0.954	1.39	0.217	1	loglinear	Glucose Metabolism	NM_016781.2:176
Ube2d2a/b-mRNA	0.169	0.116	-0.0577	0.396	1.12	0.961	1.32	0.218	1	loglinear	Antigen Processing and Presentation, Proteotoxic Stress	NM_019912.2:751
Por-mRNA	0.15	0.103	-0.0513	0.351	1.11	0.965	1.28	0.218	1	loglinear	NO Metabolism and Signaling	NM_008898.1:94
Inpp5f-mRNA	0.179	0.123	-0.0621	0.42	1.13	0.958	1.34	0.219	1	loglinear	Cytoskeletal Dynamics, Neurogenesis	NM_178641.5:2806
Cx3cr1-mRNA	1.47	1.01	-0.516	3.45	2.77	0.699	10.9	0.221	1	lm.nb	Chemokines, Homeostatic Microglia, Microglia Neurodegenerative Phenotype (MGnD), Microglial Markers, Primed Microglia, Stage 1 DAM	NM_009987.4:387
Sall3-mRNA	-0.115	0.0796	-0.271	0.041	0.923	0.829	1.03	0.222	1	loglinear	Neurogenesis	NM_178280.3:3720
Slc24a3-mRNA	-0.589	0.408	-1.39	0.211	0.665	0.382	1.16	0.222	1	loglinear	Primed Microglia	NM_001356497.1:2070
Hmgb1-mRNA	0.172	0.12	-0.0622	0.407	1.13	0.958	1.33	0.223	1	loglinear	Autophagy, Neurogenesis	NM_010439.4:507
Map3k4-mRNA	-0.127	0.089	-0.301	0.0477	0.916	0.812	1.03	0.228	1	loglinear	MAPK & PI3K	NM_011948.2:2138
Itga7-mRNA	-0.241	0.169	-0.572	0.0911	0.846	0.673	1.07	0.228	1	loglinear	Cell Migration	NM_008398.2:2435
Egfr-mRNA	0.33	0.232	-0.125	0.785	1.26	0.917	1.72	0.228	1	lm.nb	Astrocyte DifferentiationFunction, MAPK & PI3K, Neurogenesis	NM_207655.2:1335
Rasa1-mRNA	0.474	0.335	-0.182	1.13	1.39	0.881	2.19	0.23	1	lm.nb	Angiogenesis, MAPK & PI3K	NM_145452.3:1805
Lyz2-mRNA	0.419	0.297	-0.163	1	1.34	0.893	2	0.231	1	lm.nb	Microglia Neurodegenerative Phenotype (MGnD), Stage 1 DAM	NM_017372.3:71
Adora2b-mRNA	0.737	0.522	-0.287	1.76	1.67	0.82	3.39	0.231	1	lm.nb	Calcium Signaling, Neuroactive Ligands and Receptors, Purinergic Signaling	NM_007413.4:654
Ppt1-mRNA	0.172	0.122	-0.067	0.41	1.13	0.955	1.33	0.231	1	loglinear	Lipid Metabolism	NM_008917.3:826
H2-D1-mRNA	0.281	0.199	-0.11	0.672	1.21	0.927	1.59	0.232	1	lm.nb	A1 Astrocyte, Antigen Processing and Presentation	NM_010380.3:546
Egr1-mRNA	0.727	0.517	-0.286	1.74	1.66	0.82	3.34	0.232	1	lm.nb	Cytokines, Interferon Signaling, Microglia Neurodegenerative Phenotype (MGnD), Microglial Markers	NM_007913.5:515
Atg12-mRNA	0.148	0.106	-0.0593	0.356	1.11	0.96	1.28	0.234	1	loglinear	Autophagy	NM_026217.3:390
Ctsd-mRNA	0.18	0.129	-0.072	0.432	1.13	0.951	1.35	0.234	1	loglinear	Apoptosis, Autophagy, Homeostatic Microglia, Microglia Neurodegenerative Phenotype (MGnD), Microglial Markers, Stage 1 DAM	NM_009983.2:585
Meaf6-mRNA	0.143	0.103	-0.0581	0.345	1.1	0.961	1.27	0.236	1	loglinear	Myelogenesis, Neurogenesis	NM_027310.3:178
Hsd17b4-mRNA	0.38	0.273	-0.154	0.915	1.3	0.899	1.89	0.236	1	lm.nb	Lipid Metabolism	NM_008292.4:996
Lamp1-mRNA	0.134	0.0964	-0.0549	0.323	1.1	0.963	1.25	0.237	1	loglinear	Autophagy	NM_010684.2:1248
Tgfb1-mRNA	0.531	0.382	-0.218	1.28	1.45	0.86	2.43	0.237	1	lm.nb	Microglia Neurodegenerative Phenotype (MGnD), TGF-Beta Signaling	NM_011577.1:1470
Gas7-mRNA	-0.369	0.266	-0.889	0.152	0.774	0.54	1.11	0.237	1	lm.nb	Neurogenesis, Primed Microglia	NM_001277080.1:565
Clta-mRNA	0.0748	0.054	-0.0311	0.181	1.05	0.979	1.13	0.239	1	loglinear	Gap Junctions, Wnt Signaling	NM_001080385.2:340
Psmb8-mRNA	0.142	0.103	-0.0594	0.344	1.1	0.96	1.27	0.239	1	loglinear	A1 Astrocyte, Antigen Processing and Presentation, Interferon Signaling, Primed Microglia	NM_010724.2:362
Orc5-mRNA	0.742	0.537	-0.311	1.79	1.67	0.806	3.47	0.24	1	lm.nb	Cell Cycle	NM_011959.2:943
Cd109-mRNA	0.188	0.136	-0.0795	0.455	1.14	0.946	1.37	0.241	1	lm.nb	A2 Astrocyte	NM_153098.3:2720
Sec23a-mRNA	0.0756	0.055	-0.0323	0.183	1.05	0.978	1.14	0.241	1	loglinear	Antigen Processing and Presentation, Proteotoxic Stress	NM_009147.2:1445
Atp6v1e1-mRNA	0.42	0.306	-0.18	1.02	1.34	0.883	2.03	0.242	1	lm.nb	Ion Transport, Phagocytosis	NM_007510.2:478
Acat1-mRNA	-0.103	0.0753	-0.251	0.0443	0.931	0.84	1.03	0.242	1	loglinear	Lipid Metabolism	NM_144784.3:776
Tap1-mRNA	0.209	0.152	-0.0895	0.507	1.16	0.94	1.42	0.242	1	loglinear	Antigen Processing and Presentation, Primed Microglia	NM_001161730.1:856
Dnm1l-mRNA	0.263	0.192	-0.113	0.639	1.2	0.924	1.56	0.243	1	lm.nb	Apoptosis, Neurogenesis	NM_001025947.1:2075
Camk2g-mRNA	0.314	0.231	-0.138	0.766	1.24	0.909	1.7	0.245	1	lm.nb	Calcium Signaling	NM_001039139.2:192
Ube2n-mRNA	0.246	0.182	-0.111	0.603	1.19	0.926	1.52	0.248	1	lm.nb	Antigen Processing and Presentation	NM_080560.3:340
Scp2-mRNA	-0.194	0.144	-0.476	0.0876	0.874	0.719	1.06	0.248	1	lm.nb	Lipid Metabolism	NM_011327.4:410
Ticam1-mRNA	-0.142	0.105	-0.348	0.0648	0.906	0.786	1.05	0.25	1	loglinear	Apoptosis, NF-kappaB Signaling, NO Metabolism and Signaling	NM_174989.4:2159
Hspa1a/b-mRNA	0.326	0.243	-0.15	0.802	1.25	0.901	1.74	0.25	1	lm.nb	Microglial Markers, Proteotoxic Stress	NM_010479.2:1819
Syngr1-mRNA	0.25	0.187	-0.116	0.616	1.19	0.923	1.53	0.251	1	loglinear	Neurogenesis	NM_009303.2:252
Cd68-mRNA	0.319	0.239	-0.148	0.787	1.25	0.902	1.73	0.252	1	lm.nb	Microglial Markers, Primed Microglia	NM_001291058.1:780
Pias1-mRNA	0.148	0.111	-0.0694	0.366	1.11	0.953	1.29	0.253	1	loglinear	Interferon Signaling, JAK-STAT	NM_019663.3:1290
Ywhae-mRNA	0.341	0.256	-0.16	0.842	1.27	0.895	1.79	0.253	1	lm.nb	Cell Cycle, Neurogenesis, Neurotrophin Signaling	NM_009536.4:428
Pak1-mRNA	0.112	0.0842	-0.0527	0.277	1.08	0.964	1.21	0.253	1	loglinear	Cell Migration, Cytoskeletal Dynamics, MAPK & PI3K, Neurogenesis, Phagocytosis, T-cell signaling	NM_011035.2:1615
Atp1b1-mRNA	-0.208	0.156	-0.515	0.0984	0.866	0.7	1.07	0.254	1	lm.nb	Ion Transport	NM_009721.6:1018
Prkab1-mRNA	0.199	0.15	-0.0943	0.493	1.15	0.937	1.41	0.254	1	loglinear	Glucose Metabolism, Primed Microglia	NM_031869.2:511
Lpl-mRNA	-0.242	0.183	-0.601	0.117	0.846	0.659	1.08	0.257	1	lm.nb	Microglia Neurodegenerative Phenotype (MGnD), Stage 2 DAM	NM_008509.2:802
Ddah1-mRNA	-0.147	0.112	-0.366	0.0716	0.903	0.776	1.05	0.258	1	loglinear	NO Metabolism and Signaling	NM_026993.3:735
Il18-mRNA	0.121	0.0918	-0.0592	0.301	1.09	0.96	1.23	0.259	1	loglinear	Astrocyte Markers, Cytokines	NM_008360.1:270
Ctsb-mRNA	0.109	0.0828	-0.0536	0.271	1.08	0.964	1.21	0.26	1	loglinear	Apoptosis, Autophagy, Microglia Neurodegenerative Phenotype (MGnD), Primed Microglia, Stage 1 DAM	NM_007798.3:858
Slc1a3-mRNA	0.261	0.2	-0.13	0.653	1.2	0.914	1.57	0.261	1	lm.nb	Glutamatergic Synapse	NM_148938.3:1111
Tomm70a-mRNA	0.138	0.106	-0.0693	0.346	1.1	0.953	1.27	0.262	1	loglinear	Autophagy	NM_138599.5:1460
Gas6-mRNA	0.191	0.146	-0.0954	0.476	1.14	0.936	1.39	0.262	1	lm.nb	Neurogenesis	NM_019521.2:434
Ass1-mRNA	0.401	0.308	-0.202	1	1.32	0.869	2.01	0.262	1	lm.nb	NO Metabolism and Signaling	NM_007494.3:979
Myorg-mRNA	-0.338	0.26	-0.848	0.171	0.791	0.556	1.13	0.263	1	lm.nb		NM_001085515.2:1232
Pmp22-mRNA	-0.0711	0.0546	-0.178	0.0359	0.952	0.884	1.03	0.263	1	loglinear	Myelogenesis	NM_008885.2:395
Timp2-mRNA	0.183	0.141	-0.0942	0.459	1.13	0.937	1.37	0.266	1	loglinear	Neurogenesis, Stage 2 DAM	NM_011594.3:655
Atp2a2-mRNA	0.189	0.146	-0.0976	0.476	1.14	0.935	1.39	0.266	1	loglinear	Calcium Signaling, Ion Transport	NM_009722.3:1953
Hacd3-mRNA	0.103	0.0801	-0.0545	0.26	1.07	0.963	1.2	0.27	1	loglinear	Lipid Metabolism	NM_021345.2:302
Epb41l3-mRNA	0.356	0.279	-0.19	0.902	1.28	0.876	1.87	0.271	1	lm.nb	Cytoskeletal Dynamics, Myelogenesis	NM_013813.1:2422
Pgk1-mRNA	-0.186	0.146	-0.473	0.1	0.879	0.721	1.07	0.271	1	loglinear	Glucose Metabolism	NM_008828.2:507
Mertk-mRNA	0.337	0.264	-0.181	0.854	1.26	0.882	1.81	0.271	1	loglinear	Microglia Neurodegenerative Phenotype (MGnD), Primed Microglia	NM_008587.1:1320
Vim-mRNA	-0.178	0.14	-0.452	0.0959	0.884	0.731	1.07	0.272	1	loglinear	Astrocyte DifferentiationFunction, Astrocyte Markers, Cytoskeletal Dynamics	NM_011701.4:1417
Dnajc11-mRNA	0.0817	0.0647	-0.0452	0.209	1.06	0.969	1.16	0.276	1	loglinear	Glucose Metabolism	NM_172704.3:1350
Slc25a17-mRNA	0.164	0.13	-0.0912	0.419	1.12	0.939	1.34	0.276	1	lm.nb	Lipid Metabolism	NM_011399.3:706
Sirpa-mRNA	0.187	0.15	-0.106	0.48	1.14	0.929	1.4	0.279	1	loglinear	NO Metabolism and Signaling	NM_001291020.1:1613
Ndufa10-mRNA	-0.121	0.0969	-0.311	0.0687	0.919	0.806	1.05	0.279	1	loglinear	Cannabinoid Signaling	NM_024197.1:70
Msr1-mRNA	0.657	0.529	-0.38	1.69	1.58	0.769	3.23	0.282	1	lm.nb	Microglia Neurodegenerative Phenotype (MGnD)	NM_001113326.1:555
Lgmn-mRNA	0.175	0.141	-0.101	0.45	1.13	0.932	1.37	0.283	1	lm.nb	Antigen Processing and Presentation, Microglial Markers	NM_011175.3:370
Prkar1a-mRNA	0.286	0.231	-0.167	0.739	1.22	0.891	1.67	0.283	1	lm.nb	Insulin Signaling	NM_001313973.2:1270
Nf1-mRNA	0.247	0.2	-0.145	0.638	1.19	0.905	1.56	0.284	1	lm.nb	Astrocyte DifferentiationFunction, MAPK & PI3K, Neurogenesis, Oligodendrocyte DifferentiationMaturation	NM_010897.2:2705
Grb2-mRNA	0.263	0.213	-0.154	0.68	1.2	0.898	1.6	0.285	1	lm.nb	MAPK & PI3K, T-cell signaling	NM_008163.4:658
Nlk-mRNA	0.127	0.103	-0.076	0.329	1.09	0.949	1.26	0.288	1	loglinear	Wnt Signaling	NM_008702.3:2545
Ncam1-mRNA	-0.0739	0.0604	-0.192	0.0444	0.95	0.875	1.03	0.288	1	loglinear	Cell Migration, Neurogenesis, Neuronal Markers	NM_001113204.1:740
C3ar1-mRNA	0.509	0.417	-0.308	1.33	1.42	0.808	2.51	0.289	1	lm.nb	Complement System, Neuroactive Ligands and Receptors, Primed Microglia	NM_009779.2:555
Cysltr1-mRNA	0.796	0.652	-0.482	2.07	1.74	0.716	4.21	0.289	1	lm.nb	Calcium Signaling, Neuroactive Ligands and Receptors	NM_021476.4:1190
Sybu-mRNA	0.213	0.174	-0.129	0.555	1.16	0.914	1.47	0.289	1	loglinear	Cytoskeletal Dynamics	NM_176998.4:1685
Skp1a-mRNA	0.116	0.0957	-0.0711	0.304	1.08	0.952	1.23	0.291	1	loglinear	Cell Cycle, Circadian Signaling, Proteotoxic Stress, Wnt Signaling	NM_011543.4:490
Hmox1-mRNA	-0.202	0.167	-0.529	0.124	0.869	0.693	1.09	0.292	1	lm.nb	Hypoxia	NM_010442.2:610
Ip6k2-mRNA	0.111	0.0915	-0.0685	0.29	1.08	0.954	1.22	0.292	1	loglinear	Interferon Signaling	NM_029634.2:1084
Slc12a2-mRNA	-0.113	0.0936	-0.297	0.0701	0.924	0.814	1.05	0.293	1	loglinear	Ion Transport	NM_009194.3:1050
Gfap-mRNA	-0.293	0.243	-0.769	0.182	0.816	0.587	1.13	0.293	1	lm.nb	Astrocyte DifferentiationFunction, Astrocyte Markers, Cytoskeletal Dynamics, JAK-STAT	NM_001131020.1:610
Tlr4-mRNA	0.346	0.287	-0.216	0.908	1.27	0.861	1.88	0.294	1	lm.nb	Apoptosis, Astrocyte DifferentiationFunction, NF-kappaB Signaling, NO Metabolism and Signaling	NM_021297.3:2036
Hexb-mRNA	0.188	0.156	-0.118	0.494	1.14	0.922	1.41	0.295	1	lm.nb	Homeostatic Microglia, Microglial Markers, Neurogenesis	NM_010422.2:805
Nrcam-mRNA	-0.126	0.105	-0.331	0.0791	0.916	0.795	1.06	0.295	1	loglinear	Astrocyte Markers, Cell Migration, Cytoskeletal Dynamics, Neurogenesis	NM_001146031.1:916
Fos-mRNA	0.325	0.272	-0.207	0.858	1.25	0.866	1.81	0.297	1	lm.nb	MAPK & PI3K, T-cell signaling	NM_010234.2:900
Anapc7-mRNA	0.388	0.326	-0.25	1.03	1.31	0.841	2.04	0.299	1	lm.nb	Cell Cycle	NM_019805.4:1234
Ranbp9-mRNA	0.0847	0.0711	-0.0547	0.224	1.06	0.963	1.17	0.3	1	loglinear	Neurogenesis	NM_019930.2:1920
Ncf1-mRNA	0.585	0.493	-0.38	1.55	1.5	0.768	2.93	0.301	1	lm.nb	Angiogenesis, Oxidative & Nitrosative Stress, Phagocytosis	NM_001286037.1:970
Islr2-mRNA	-0.275	0.233	-0.732	0.181	0.826	0.602	1.13	0.303	1	loglinear	Neurogenesis	NM_001161538.1:1782
Ptpn11-mRNA	0.102	0.0866	-0.0679	0.271	1.07	0.954	1.21	0.305	1	loglinear	Interferon Signaling, Neurogenesis, Neurotrophin Signaling	NM_011202.3:1295
Thy1-mRNA	-0.142	0.121	-0.379	0.0958	0.906	0.769	1.07	0.307	1	lm.nb	Cytoskeletal Dynamics, Neurogenesis	NM_009382.3:425
Ywhaq-mRNA	0.0683	0.0584	-0.0462	0.183	1.05	0.969	1.14	0.307	1	loglinear	Cell Cycle	NM_011739.3:659
Gprasp1-mRNA	0.162	0.138	-0.109	0.433	1.12	0.927	1.35	0.307	1	lm.nb	Primed Microglia	NM_001004359.2:3058
Crkl-mRNA	0.145	0.124	-0.0985	0.388	1.11	0.934	1.31	0.308	1	loglinear	Insulin Signaling, MAPK & PI3K, Neurotrophin Signaling, Phagocytosis	NM_001277231.1:700
Ppp2ca-mRNA	0.252	0.216	-0.172	0.675	1.19	0.888	1.6	0.309	1	lm.nb	TGF-Beta Signaling	NM_019411.4:975
Serping1-mRNA	0.21	0.181	-0.145	0.565	1.16	0.905	1.48	0.31	1	loglinear	A1 Astrocyte, Complement System	NM_009776.3:1480
Psmc2-mRNA	0.0978	0.0843	-0.0674	0.263	1.07	0.954	1.2	0.31	1	loglinear	Wnt Signaling	NM_011188.3:654
Arpc2-mRNA	0.153	0.132	-0.105	0.411	1.11	0.93	1.33	0.311	1	loglinear	Phagocytosis	NM_029711.1:994
Tusc3-mRNA	0.103	0.0887	-0.0711	0.277	1.07	0.952	1.21	0.311	1	loglinear	Proteotoxic Stress	NM_030254.3:720
Samm50-mRNA	-0.0672	0.0581	-0.181	0.0466	0.954	0.882	1.03	0.312	1	loglinear	Glucose Metabolism	NM_178614.4:284
Mapk13-mRNA	-0.195	0.169	-0.525	0.136	0.874	0.695	1.1	0.312	1	loglinear	MAPK & PI3K	NM_011950.1:395
Syn1-mRNA	-0.181	0.157	-0.488	0.127	0.882	0.713	1.09	0.314	1	lm.nb	Cytoskeletal Dynamics, Dopaminergic Synapse, Neurogenesis, Neuronal Markers, Serotonergic Synapse	NM_013680.4:570
Gad1-mRNA	0.585	0.509	-0.412	1.58	1.5	0.751	2.99	0.314	1	lm.nb	GABAergic Synapse	NM_008077.4:746
Aldh1l1-mRNA	-0.111	0.0974	-0.302	0.0794	0.926	0.811	1.06	0.316	1	loglinear	Astrocyte Markers	NM_027406.1:1340
Immt-mRNA	-0.133	0.117	-0.362	0.0953	0.912	0.778	1.07	0.317	1	loglinear	Glucose Metabolism	NM_029673.2:2005
Gria4-mRNA	0.329	0.288	-0.236	0.894	1.26	0.849	1.86	0.318	1	lm.nb	Cannabinoid Signaling, Dopaminergic Synapse, Glutamatergic Synapse, Neuroactive Ligands and Receptors	NM_001113180.1:1274
Mapk10-mRNA	0.322	0.284	-0.235	0.879	1.25	0.85	1.84	0.32	1	lm.nb	MAPK & PI3K	NM_001081567.1:1496
Adgra2-mRNA	0.606	0.537	-0.446	1.66	1.52	0.734	3.16	0.322	1	lm.nb	Blood Brain Barrier	NM_054044.2:2855
Ubqln1-mRNA	0.144	0.129	-0.108	0.396	1.11	0.928	1.32	0.326	1	loglinear	Proteotoxic Stress	NM_026842.4:455
Dusp3-mRNA	0.32	0.286	-0.241	0.88	1.25	0.846	1.84	0.326	1	lm.nb	MAPK & PI3K, Neurotrophin Signaling	NM_028207.3:307
Cnp-mRNA	0.143	0.128	-0.108	0.393	1.1	0.928	1.31	0.327	1	lm.nb	Myelogenesis, Oligodendrocyte DifferentiationMaturation	NM_009923.2:166
Mmut-mRNA	0.0807	0.0724	-0.0612	0.223	1.06	0.958	1.17	0.327	1	loglinear	Lipid Metabolism	NM_008650.3:2306
Ngf-mRNA	0.284	0.256	-0.216	0.785	1.22	0.861	1.72	0.328	1	lm.nb	Cytokines, Cytoskeletal Dynamics, Neurogenesis, Neurotrophin Signaling	NM_001112698.1:630
Atp6v1b2-mRNA	0.119	0.107	-0.0907	0.329	1.09	0.939	1.26	0.328	1	loglinear	Ion Transport, Phagocytosis, Primed Microglia	NM_007509.3:1017
Bdnf-mRNA	0.578	0.522	-0.444	1.6	1.49	0.735	3.03	0.33	1	lm.nb	Neurogenesis, Neurotrophin Signaling	NM_007540.4:639
Pros1-mRNA	0.151	0.137	-0.118	0.42	1.11	0.922	1.34	0.332	1	loglinear	Complement System	NM_011173.2:1992
Ube4b-mRNA	0.287	0.261	-0.225	0.799	1.22	0.856	1.74	0.334	1	lm.nb	Neurogenesis, Proteotoxic Stress	NM_022022.3:2225
Ulk1-mRNA	0.208	0.19	-0.164	0.581	1.16	0.892	1.5	0.335	1	lm.nb	Autophagy, Neurogenesis	NM_009469.3:2857
Hsp90ab1-mRNA	0.388	0.354	-0.307	1.08	1.31	0.809	2.12	0.335	1	lm.nb	Cytoskeletal Dynamics, Inflammasome, Proteotoxic Stress	NM_008302.3:1354
Wdr35-mRNA	0.151	0.138	-0.119	0.421	1.11	0.921	1.34	0.336	1	loglinear	NO Metabolism and Signaling	NM_001159527.1:1562
Grk3-mRNA	0.237	0.217	-0.188	0.662	1.18	0.878	1.58	0.336	1	lm.nb	Glutamatergic Synapse	NM_177078.4:424
Sod1-mRNA	0.22	0.202	-0.177	0.617	1.16	0.885	1.53	0.338	1	lm.nb	Myelogenesis, Neurogenesis, Oxidative & Nitrosative Stress	NM_011434.1:406
Gria3-mRNA	0.108	0.0994	-0.087	0.303	1.08	0.941	1.23	0.339	1	loglinear	Cannabinoid Signaling, Dopaminergic Synapse, Glutamatergic Synapse, Neuroactive Ligands and Receptors	NM_016886.3:390
Adcyap1r1-mRNA	-0.303	0.284	-0.859	0.253	0.81	0.551	1.19	0.345	1	loglinear	Astrocyte Markers, Neuroactive Ligands and Receptors, Neurotrophin Signaling	NM_001025372.2:1005
Erlec1-mRNA	0.0953	0.0893	-0.0797	0.27	1.07	0.946	1.21	0.346	1	loglinear	Proteotoxic Stress	NM_025745.3:940
Trim37-mRNA	-0.13	0.122	-0.37	0.109	0.914	0.774	1.08	0.347	1	loglinear	Antigen Processing and Presentation	NM_197987.2:972
Eif2b5-mRNA	0.078	0.0734	-0.0659	0.222	1.06	0.955	1.17	0.348	1	loglinear	Astrocyte DifferentiationFunction, Myelogenesis, Oligodendrocyte DifferentiationMaturation	NM_172265.2:792
P2rx7-mRNA	0.186	0.176	-0.159	0.531	1.14	0.896	1.44	0.35	1	lm.nb	Calcium Signaling, Inflammasome, Neuroactive Ligands and Receptors	NM_001038839.2:378
Mbtps1-mRNA	0.218	0.206	-0.186	0.623	1.16	0.879	1.54	0.35	1	lm.nb	Proteotoxic Stress	NM_019709.3:1155
Tjp1-mRNA	0.16	0.152	-0.137	0.458	1.12	0.909	1.37	0.35	1	lm.nb	Gap Junctions, Primed Microglia	NM_009386.1:3565
Fth1-mRNA	-0.125	0.119	-0.358	0.108	0.917	0.78	1.08	0.352	1	loglinear	Microglia Neurodegenerative Phenotype (MGnD), Stage 1 DAM	NM_010239.1:446
Opcml-mRNA	0.363	0.345	-0.313	1.04	1.29	0.805	2.05	0.352	1	lm.nb	Neurogenesis	NM_177906.4:702
Abcg2-mRNA	0.177	0.169	-0.155	0.509	1.13	0.898	1.42	0.356	1	loglinear	Blood Brain Barrier	NM_011920.3:1575
Stambpl1-mRNA	0.174	0.167	-0.154	0.502	1.13	0.899	1.42	0.357	1	loglinear	Primed Microglia	NM_029682.4:1040
Vdac3-mRNA	-0.0861	0.0833	-0.249	0.0772	0.942	0.841	1.05	0.36	1	loglinear	Calcium Signaling	NM_001198998.1:118
Pkd2-mRNA	0.111	0.108	-0.1	0.323	1.08	0.933	1.25	0.36	1	loglinear	NO Metabolism and Signaling	NM_008861.3:816
Eid1-mRNA	0.0793	0.0782	-0.0741	0.233	1.06	0.95	1.17	0.368	1	loglinear	Primed Microglia	NM_025613.3:494
Reep5-mRNA	0.215	0.213	-0.203	0.633	1.16	0.869	1.55	0.37	1	lm.nb	Primed Microglia	NM_007874.3:186
Ap2m1-mRNA	-0.0426	0.0426	-0.126	0.0409	0.971	0.916	1.03	0.374	1	loglinear	Gap Junctions	NM_009679.2:1294
Cd34-mRNA	0.303	0.303	-0.291	0.897	1.23	0.817	1.86	0.374	1	lm.nb	Cell Migration	NM_001111059.1:560
Slc25a12-mRNA	0.144	0.145	-0.14	0.429	1.11	0.907	1.35	0.377	1	loglinear	Myelogenesis	NM_172436.3:1458
Spp1-mRNA	-0.136	0.137	-0.405	0.133	0.91	0.755	1.1	0.378	1	loglinear	Microglia Neurodegenerative Phenotype (MGnD), Neurogenesis, Primed Microglia	NM_009263.3:420
Cdc27-mRNA	0.333	0.344	-0.341	1.01	1.26	0.79	2.01	0.387	1	lm.nb	Cell Cycle	NM_145436.2:1490
Camk4-mRNA	-0.14	0.145	-0.425	0.144	0.907	0.745	1.11	0.388	1	loglinear	Calcium Signaling	NM_009793.3:1240
Gng3-mRNA	-0.264	0.273	-0.799	0.271	0.833	0.575	1.21	0.389	1	lm.nb	Cannabinoid Signaling, Cholinergic synapse, Dopaminergic Synapse, GABAergic Synapse, Glutamatergic Synapse, Serotonergic Synapse	NM_010316.3:313
Rock2-mRNA	0.154	0.161	-0.161	0.469	1.11	0.895	1.38	0.391	1	lm.nb	Cell Migration, Wnt Signaling	NM_009072.2:735
Ptprz1-mRNA	0.0971	0.102	-0.104	0.298	1.07	0.931	1.23	0.397	1	loglinear	Astrocyte Markers, Myelogenesis, Oligodendrocyte DifferentiationMaturation	NM_001081306.1:1200
Tspo-mRNA	0.132	0.139	-0.141	0.405	1.1	0.907	1.32	0.397	1	loglinear	Neuroactive Ligands and Receptors, Neurogenesis, NO Metabolism and Signaling	NM_009775.4:241
Nos1ap-mRNA	0.153	0.162	-0.165	0.471	1.11	0.892	1.39	0.399	1	loglinear	NO Metabolism and Signaling, Oxidative & Nitrosative Stress	NM_001109985.1:788
Dnajb9-mRNA	-0.143	0.151	-0.44	0.154	0.906	0.737	1.11	0.399	1	lm.nb	Proteotoxic Stress	NM_013760.4:527
Adcy5-mRNA	0.0881	0.0936	-0.0953	0.272	1.06	0.936	1.21	0.4	1	loglinear	Chemokines	NM_001012765.4:3904
Hectd1-mRNA	0.0714	0.076	-0.0776	0.22	1.05	0.948	1.17	0.401	1	loglinear	Antigen Processing and Presentation	NM_144788.2:1290
Grn-mRNA	0.155	0.165	-0.169	0.479	1.11	0.889	1.39	0.402	1	lm.nb	Astrocyte DifferentiationFunction, Microglia Neurodegenerative Phenotype (MGnD), Neurogenesis, Primed Microglia	NM_008175.4:1292
Mtor-mRNA	-0.118	0.126	-0.366	0.13	0.921	0.776	1.09	0.403	1	loglinear	Autophagy, Insulin Signaling, Neurogenesis	NM_020009.2:2432
Cux2-mRNA	0.317	0.34	-0.35	0.984	1.25	0.784	1.98	0.405	1	loglinear	Neurogenesis, Neuronal Markers	NM_007804.2:516
Atp5b-mRNA	-0.082	0.0891	-0.257	0.0928	0.945	0.837	1.07	0.41	1	loglinear	Glucose Metabolism	NM_016774.3:1305
Gdnf-mRNA	-0.275	0.302	-0.867	0.316	0.826	0.548	1.25	0.413	1	loglinear	Cytokines, Neurogenesis	NM_010275.2:460
Fbxw11-mRNA	-0.0335	0.0369	-0.106	0.0389	0.977	0.929	1.03	0.416	1	loglinear	Antigen Processing and Presentation, Circadian Signaling, Wnt Signaling	NM_134015.2:276
Grin3a-mRNA	0.22	0.243	-0.256	0.696	1.16	0.837	1.62	0.416	1	loglinear	Glutamatergic Synapse, Neuroactive Ligands and Receptors	NM_001033351.1:1332
Grm7-mRNA	-0.354	0.391	-1.12	0.412	0.783	0.46	1.33	0.417	1	lm.nb	Glutamatergic Synapse, Neuroactive Ligands and Receptors	NM_177328.3:1295
Khsrp-mRNA	0.0547	0.0606	-0.064	0.173	1.04	0.957	1.13	0.417	1	loglinear	Proteotoxic Stress	NM_010613.3:1095
Arpc5l-mRNA	0.32	0.355	-0.375	1.02	1.25	0.771	2.02	0.418	1	lm.nb	Phagocytosis	NM_028809.1:467
Pmepa1-mRNA	0.213	0.236	-0.25	0.675	1.16	0.841	1.6	0.418	1	lm.nb	TGF-Beta Signaling	NM_022995.3:364
Cntnap2-mRNA	-0.139	0.154	-0.441	0.163	0.908	0.737	1.12	0.419	1	lm.nb	Cell Migration, Cytoskeletal Dynamics, Myelogenesis	NM_001004357.2:3985
Calm3-mRNA	-0.0502	0.0558	-0.16	0.0592	0.966	0.895	1.04	0.419	1	loglinear	Calcium Signaling	NM_007590.3:404
Selenos-mRNA	-0.117	0.131	-0.372	0.139	0.922	0.772	1.1	0.422	1	loglinear	NO Metabolism and Signaling, Proteotoxic Stress	NM_001348246.1:430
Psmc6-mRNA	0.0664	0.0749	-0.0805	0.213	1.05	0.946	1.16	0.425	1	loglinear	Antigen Processing and Presentation	NM_025959.3:133
Fcrls-mRNA	0.664	0.758	-0.821	2.15	1.58	0.566	4.43	0.43	1	lm.nb	Microglial Markers	NM_030707.3:925
Olig2-mRNA	-0.171	0.196	-0.555	0.212	0.888	0.681	1.16	0.431	1	lm.nb	Myelogenesis, Oligodendrocyte DifferentiationMaturation	NM_016967.2:160
Atp5g3-mRNA	-0.0931	0.108	-0.305	0.119	0.938	0.809	1.09	0.438	1	loglinear	Glucose Metabolism	NM_175015.2:172
Amigo2-mRNA	0.214	0.25	-0.276	0.703	1.16	0.826	1.63	0.441	1	lm.nb	A1 Astrocyte	NM_001164602.1:1028
Aqp4-mRNA	0.148	0.174	-0.192	0.489	1.11	0.875	1.4	0.441	1	lm.nb	Astrocyte Markers	NM_009700.2:130
Ptk2b-mRNA	0.21	0.246	-0.272	0.693	1.16	0.828	1.62	0.441	1	lm.nb	Calcium Signaling, Cytoskeletal Dynamics, NO Metabolism and Signaling	NM_001162365.1:2000
Map2k1-mRNA	0.083	0.0973	-0.108	0.274	1.06	0.928	1.21	0.442	1	loglinear	MAPK & PI3K	NM_008927.4:774
Mad2l1-mRNA	-0.137	0.161	-0.453	0.179	0.909	0.731	1.13	0.443	1	loglinear	Cell Cycle	NM_019499.5:750
Plp1-mRNA	-0.29	0.341	-0.958	0.379	0.818	0.515	1.3	0.444	1	lm.nb	Astrocyte DifferentiationFunction, Myelogenesis, Oligodendrocyte DifferentiationMaturation, Oligodendrocyte Markers	NM_011123.3:209
Ifnar1-mRNA	0.097	0.115	-0.128	0.322	1.07	0.915	1.25	0.445	1	loglinear	Interferon Signaling	NM_010508.1:1195
Kcnk13-mRNA	-0.19	0.225	-0.631	0.251	0.876	0.646	1.19	0.446	1	lm.nb	Ion Transport	NM_001164426.1:1405
Cd84-mRNA	0.542	0.643	-0.719	1.8	1.46	0.608	3.49	0.447	1	lm.nb	Primed Microglia	NM_001252472.1:188
Sox9-mRNA	0.085	0.102	-0.115	0.285	1.06	0.923	1.22	0.453	1	loglinear	Astrocyte Markers, Neurogenesis, Oligodendrocyte DifferentiationMaturation	NM_011448.4:1036
Psmd6-mRNA	-0.037	0.0447	-0.125	0.0505	0.975	0.917	1.04	0.454	1	loglinear	Antigen Processing and Presentation	NM_025550.2:314
Ctsf-mRNA	0.139	0.168	-0.191	0.47	1.1	0.876	1.38	0.454	1	lm.nb	Apoptosis, Microglial Markers	NM_019861.1:625
Fbln5-mRNA	0.188	0.229	-0.261	0.638	1.14	0.834	1.56	0.458	1	lm.nb	A1 Astrocyte	NM_001361987.1:1145
Mapk14-mRNA	0.118	0.144	-0.165	0.4	1.08	0.892	1.32	0.46	1	lm.nb	MAPK & PI3K	NM_011951.3:512
Thrb-mRNA	0.125	0.154	-0.177	0.427	1.09	0.885	1.34	0.462	1	loglinear	Neuroactive Ligands and Receptors	NM_009380.3:1050
Rad23b-mRNA	0.105	0.13	-0.15	0.361	1.08	0.901	1.28	0.464	1	lm.nb	Proteotoxic Stress	NM_009011.4:812
Calm2-mRNA	0.0688	0.0855	-0.0989	0.236	1.05	0.934	1.18	0.467	1	loglinear	Calcium Signaling	NM_007589.4:400
Chchd3-mRNA	-0.0854	0.106	-0.294	0.123	0.943	0.816	1.09	0.467	1	loglinear	Glucose Metabolism	NM_025336.1:182
Ank2-mRNA	-0.204	0.254	-0.7	0.293	0.868	0.615	1.23	0.467	1	lm.nb	Cytoskeletal Dynamics, Myelogenesis	NM_178655.3:2133
Psen1-mRNA	0.0911	0.114	-0.132	0.314	1.07	0.912	1.24	0.469	1	loglinear	Astrocyte DifferentiationFunction, Neurogenesis, Neurotrophin Signaling, Wnt Signaling	NM_008943.2:1294
Gabrb3-mRNA	-0.092	0.116	-0.319	0.135	0.938	0.802	1.1	0.471	1	loglinear	Cannabinoid Signaling, GABAergic Synapse, Neuroactive Ligands and Receptors, Serotonergic Synapse	NM_008071.3:1144
Cx3cl1-mRNA	-0.144	0.181	-0.499	0.211	0.905	0.708	1.16	0.472	1	loglinear	Chemokines	NM_009142.3:125
Pik3cb-mRNA	0.0543	0.0686	-0.0801	0.189	1.04	0.946	1.14	0.472	1	loglinear	MAPK & PI3K	NM_029094.3:1970
Hspa9-mRNA	0.0873	0.11	-0.129	0.304	1.06	0.914	1.23	0.473	1	loglinear	Primed Microglia	NM_010481.2:1080
Uchl1-mRNA	-0.0844	0.107	-0.294	0.125	0.943	0.816	1.09	0.474	1	loglinear	Cytoskeletal Dynamics, Neurogenesis	NM_011670.2:278
Cacna2d1-mRNA	0.379	0.479	-0.561	1.32	1.3	0.678	2.49	0.474	1	lm.nb	Calcium Signaling, Ion Transport	NM_001110845.1:3465
Adh5-mRNA	0.101	0.129	-0.151	0.354	1.07	0.9	1.28	0.476	1	loglinear	Lipid Metabolism	NM_007410.3:1114
Prkci-mRNA	0.117	0.149	-0.175	0.408	1.08	0.886	1.33	0.476	1	lm.nb	Insulin Signaling, Neurogenesis	NM_008857.3:1635
Adgrg1-mRNA	0.109	0.139	-0.164	0.382	1.08	0.892	1.3	0.478	1	loglinear	Microglia Neurodegenerative Phenotype (MGnD), Neurogenesis	NM_018882.3:2145
Gnas-mRNA	-0.0552	0.0708	-0.194	0.0836	0.962	0.874	1.06	0.479	1	loglinear	Calcium Signaling, Dopaminergic Synapse, Glutamatergic Synapse, Microglia Neurodegenerative Phenotype (MGnD), Serotonergic Synapse	NM_010309.3:2592
Dmd-mRNA	0.053	0.0681	-0.0805	0.186	1.04	0.946	1.14	0.48	1	loglinear	Blood Brain Barrier, Cytoskeletal Dynamics, Neurogenesis	NM_007868.5:10045
P2ry12-mRNA	0.599	0.771	-0.912	2.11	1.52	0.531	4.32	0.48	1	lm.nb	Homeostatic Microglia, Microglia Neurodegenerative Phenotype (MGnD), Microglial Markers, Primed Microglia, Purinergic Signaling, Stage 1 DAM	NM_027571.3:439
Vegfa-mRNA	0.112	0.145	-0.172	0.396	1.08	0.888	1.32	0.482	1	loglinear	Angiogenesis, Hypoxia, Microglia Neurodegenerative Phenotype (MGnD), Neurogenesis	NM_009505.4:1332
Gpnmb-mRNA	0.145	0.189	-0.224	0.515	1.11	0.856	1.43	0.484	1	lm.nb	Microglia Neurodegenerative Phenotype (MGnD), Primed Microglia	NM_053110.4:840
Mapk1-mRNA	-0.0721	0.0941	-0.256	0.112	0.951	0.837	1.08	0.486	1	loglinear	MAPK & PI3K	NM_011949.3:1210
App-mRNA	-0.0474	0.0623	-0.169	0.0747	0.968	0.889	1.05	0.489	1	loglinear	Astrocyte DifferentiationFunction, Cytoskeletal Dynamics, Neurogenesis, Serotonergic Synapse	NM_007471.2:511
B4galt5-mRNA	-0.0576	0.0761	-0.207	0.0915	0.961	0.867	1.07	0.491	1	loglinear	Myelogenesis, Oligodendrocyte DifferentiationMaturation	NM_019835.2:490
Hsd11b1-mRNA	-0.221	0.292	-0.793	0.352	0.858	0.577	1.28	0.492	1	loglinear		NM_008288.2:110
B3gnt5-mRNA	0.122	0.162	-0.195	0.438	1.09	0.874	1.35	0.494	1	loglinear	A2 Astrocyte	NM_001159407.1:1738
Axl-mRNA	0.0401	0.0546	-0.067	0.147	1.03	0.955	1.11	0.504	1	loglinear	Angiogenesis, Astrocyte Markers, Microglia Neurodegenerative Phenotype (MGnD), Neurogenesis, Primed Microglia, Stage 2 DAM	NM_009465.4:437
Lgals3-mRNA	0.102	0.141	-0.174	0.377	1.07	0.886	1.3	0.51	1	loglinear	Microglia Neurodegenerative Phenotype (MGnD), Primed Microglia	NM_001145953.1:665
Olfml3-mRNA	-0.133	0.185	-0.495	0.229	0.912	0.71	1.17	0.512	1	loglinear	Microglial Markers, Primed Microglia	NM_133859.2:1035
Atr-mRNA	-0.124	0.173	-0.464	0.216	0.918	0.725	1.16	0.514	1	lm.nb	Cell Cycle	NM_019864.1:4392
Anapc1-mRNA	0.108	0.151	-0.189	0.404	1.08	0.878	1.32	0.515	1	loglinear	Cell Cycle	NM_008569.2:908
Sec61a2-mRNA	-0.139	0.196	-0.524	0.246	0.908	0.696	1.19	0.518	1	lm.nb	Antigen Processing and Presentation, Proteotoxic Stress	NM_021305.3:1354
Glul-mRNA	-0.0454	0.0644	-0.172	0.0808	0.969	0.888	1.06	0.52	1	loglinear	GABAergic Synapse, Glutamatergic Synapse, Microglia Neurodegenerative Phenotype (MGnD), Primed Microglia	NM_008131.3:466
Sirt5-mRNA	-0.0682	0.097	-0.258	0.122	0.954	0.836	1.09	0.521	1	loglinear	Glucose Metabolism	NM_178848.3:496
Fbxl3-mRNA	0.103	0.148	-0.187	0.393	1.07	0.879	1.31	0.524	1	loglinear	Antigen Processing and Presentation, Circadian Signaling	NM_015822.2:724
Abcb1a-mRNA	0.207	0.3	-0.38	0.795	1.15	0.769	1.73	0.527	1	loglinear	Blood Brain Barrier	NM_011076.1:2600
Ccna1-mRNA	-0.142	0.206	-0.545	0.261	0.906	0.685	1.2	0.527	1	lm.nb	Cell Cycle	NM_007628.3:375
Adora1-mRNA	-0.156	0.226	-0.598	0.286	0.898	0.661	1.22	0.528	1	loglinear	Neuroactive Ligands and Receptors, Purinergic Signaling	NM_001008533.3:1603
Eloc-mRNA	0.0703	0.102	-0.13	0.271	1.05	0.914	1.21	0.53	1	loglinear	Antigen Processing and Presentation, Hypoxia	NM_001310470.1:492
Gria1-mRNA	-0.143	0.208	-0.55	0.265	0.906	0.683	1.2	0.531	1	lm.nb	Cannabinoid Signaling, Dopaminergic Synapse, Glutamatergic Synapse, Neuroactive Ligands and Receptors	NM_001252403.1:2476
Tomm20-mRNA	0.102	0.151	-0.193	0.397	1.07	0.875	1.32	0.535	1	loglinear	Autophagy	NM_024214.2:330
Ube2g1-mRNA	0.1	0.148	-0.19	0.39	1.07	0.876	1.31	0.537	1	loglinear	Antigen Processing and Presentation, Proteotoxic Stress	NM_025985.4:368
Map1lc3b-mRNA	0.0829	0.123	-0.159	0.325	1.06	0.896	1.25	0.538	1	lm.nb	Autophagy	NM_026160.4:266
Igf1-mRNA	0.356	0.533	-0.688	1.4	1.28	0.621	2.64	0.54	1	lm.nb	Hypoxia, MAPK & PI3K, Primed Microglia	NM_001111274.1:418
Dld-mRNA	-0.0437	0.0659	-0.173	0.0854	0.97	0.887	1.06	0.543	1	loglinear	Glucose Metabolism	NM_007861.4:252
Ccnb1-mRNA	-0.144	0.218	-0.572	0.283	0.905	0.673	1.22	0.544	1	lm.nb	Cell Cycle	NM_172301.3:816
Serinc3-mRNA	0.0939	0.144	-0.187	0.375	1.07	0.878	1.3	0.549	1	loglinear	Microglia Neurodegenerative Phenotype (MGnD), Primed Microglia	NM_012032.4:648
Gabra4-mRNA	-0.159	0.244	-0.637	0.319	0.896	0.643	1.25	0.55	1	loglinear	Cannabinoid Signaling, GABAergic Synapse, Neuroactive Ligands and Receptors	NM_010251.2:1881
Prkdc-mRNA	-0.132	0.203	-0.53	0.266	0.913	0.693	1.2	0.551	1	loglinear	Cell Cycle	NM_011159.2:3108
Pdha1-mRNA	-0.0537	0.0825	-0.215	0.108	0.963	0.861	1.08	0.551	1	loglinear	Glucose Metabolism	NM_008810.3:440
Stab1-mRNA	-0.722	1.12	-2.91	1.47	0.606	0.133	2.77	0.553	1	lm.nb	Phagocytosis	NM_138672.2:5890
Lta4h-mRNA	0.0277	0.0429	-0.0563	0.112	1.02	0.962	1.08	0.553	1	loglinear	Lipid Metabolism	NM_008517.2:1016
Slc8a1-mRNA	-0.116	0.18	-0.469	0.237	0.923	0.723	1.18	0.554	1	lm.nb	Calcium Signaling	NM_011406.3:120
Cspg4-mRNA	-0.129	0.203	-0.526	0.268	0.914	0.694	1.2	0.558	1	loglinear	Neurogenesis	NM_139001.2:1530
Kcnab1-mRNA	0.118	0.188	-0.25	0.487	1.09	0.841	1.4	0.563	1	lm.nb	Ion Transport	NM_001289450.1:1060
Reck-mRNA	0.108	0.172	-0.229	0.445	1.08	0.853	1.36	0.564	1	loglinear	Blood Brain Barrier	NM_016678.2:2595
Rnf10-mRNA	0.0757	0.121	-0.161	0.312	1.05	0.894	1.24	0.565	1	loglinear	Myelogenesis, Neurogenesis	NM_016698.2:2080
Atp6v1h-mRNA	0.0239	0.0384	-0.0514	0.0991	1.02	0.965	1.07	0.568	1	loglinear	Ion Transport, Phagocytosis	XM_006495434.2:1296
Atp9a-mRNA	0.096	0.155	-0.208	0.4	1.07	0.866	1.32	0.569	1	lm.nb	Ion Transport	NM_015731.3:2812
Hk1-mRNA	0.0921	0.149	-0.199	0.383	1.07	0.871	1.3	0.569	1	loglinear	Glucose Metabolism	NM_001146100.1:756
Rfx4-mRNA	-0.083	0.134	-0.347	0.181	0.944	0.786	1.13	0.571	1	loglinear	Astrocyte Markers	NM_027689.3:686
Extl2-mRNA	0.0515	0.0838	-0.113	0.216	1.04	0.925	1.16	0.572	1	loglinear	Proteotoxic Stress	NM_001163514.1:1052
Phyh-mRNA	-0.069	0.112	-0.289	0.151	0.953	0.818	1.11	0.573	1	loglinear	Lipid Metabolism	NM_010726.2:374
Aldh1a1-mRNA	0.232	0.378	-0.509	0.972	1.17	0.703	1.96	0.573	1	lm.nb	Astrocyte Markers	NM_013467.3:925
Dclk1-mRNA	0.112	0.182	-0.245	0.468	1.08	0.844	1.38	0.573	1	loglinear	Neurogenesis	NM_019978.3:2115
Ptgs2-mRNA	0.399	0.653	-0.881	1.68	1.32	0.543	3.2	0.574	1	lm.nb	A2 Astrocyte, Cannabinoid Signaling, Lipid Metabolism, NF-kappaB Signaling, NO Metabolism and Signaling, Serotonergic Synapse	NM_011198.3:675
C3-mRNA	0.243	0.399	-0.538	1.02	1.18	0.689	2.03	0.575	1	lm.nb	Complement System, Neuroactive Ligands and Receptors, Primed Microglia	XM_011246258.1:2702
Tln2-mRNA	-0.0398	0.0656	-0.168	0.0887	0.973	0.89	1.06	0.577	1	loglinear	Cell Migration	NM_001081242.2:7606
Cdk7-mRNA	-0.0305	0.051	-0.13	0.0695	0.979	0.914	1.05	0.583	1	loglinear	Cell Cycle	NM_009874.3:412
Myo5a-mRNA	0.171	0.288	-0.394	0.736	1.13	0.761	1.67	0.585	1	lm.nb	Cytoskeletal Dynamics, Myelogenesis	NM_010864.2:2915
Atg5-mRNA	0.0794	0.134	-0.183	0.342	1.06	0.881	1.27	0.585	1	loglinear	Autophagy	NM_053069.6:305
Dlat-mRNA	-0.0445	0.0752	-0.192	0.103	0.97	0.875	1.07	0.586	1	loglinear	Glucose Metabolism	NM_145614.4:2046
Ppp3r1-mRNA	0.0269	0.0455	-0.0623	0.116	1.02	0.958	1.08	0.586	1	loglinear	Calcium Signaling, MAPK & PI3K	NM_024459.2:335
C4a/b-mRNA	0.196	0.334	-0.458	0.85	1.15	0.728	1.8	0.589	1	lm.nb	Astrocyte Markers, Complement System, Cytoskeletal Dynamics	NM_011413.2:56
C9orf72-mRNA	0.0582	0.0992	-0.136	0.253	1.04	0.91	1.19	0.589	1	loglinear	Autophagy, Cytoskeletal Dynamics	NM_001081343.1:1020
Acsl4-mRNA	0.0791	0.135	-0.185	0.343	1.06	0.879	1.27	0.589	1	loglinear	Lipid Metabolism, Neurogenesis	NM_207625.2:625
Fcgrt-mRNA	0.121	0.207	-0.285	0.527	1.09	0.821	1.44	0.59	1	lm.nb	Astrocyte Markers	NM_010189.3:750
Pcca-mRNA	-0.0729	0.127	-0.322	0.176	0.951	0.8	1.13	0.597	1	loglinear	Lipid Metabolism	NM_144844.2:1558
Ckb-mRNA	-0.075	0.132	-0.334	0.184	0.949	0.793	1.14	0.6	1	loglinear	Astrocyte Markers, Primed Microglia	NM_021273.4:865
Mapt-mRNA	-0.181	0.321	-0.811	0.449	0.882	0.57	1.36	0.603	1	loglinear	Astrocyte DifferentiationFunction, Cytoskeletal Dynamics, Neurogenesis	NM_001038609.2:1202
Il34-mRNA	0.0936	0.168	-0.236	0.423	1.07	0.849	1.34	0.607	1	loglinear	Cytokines	NM_001135100.1:848
Lamtor3-mRNA	0.0551	0.0992	-0.139	0.249	1.04	0.908	1.19	0.608	1	loglinear	Autophagy	NM_019920.2:300
Zfp365-mRNA	0.0527	0.0949	-0.133	0.239	1.04	0.912	1.18	0.609	1	loglinear	Neurogenesis, Oligodendrocyte DifferentiationMaturation	NM_178679.2:1118
Shc3-mRNA	-0.0674	0.122	-0.306	0.171	0.954	0.809	1.13	0.61	1	loglinear	Neurotrophin Signaling	NM_009167.3:830
Psmd10-mRNA	0.0666	0.121	-0.17	0.303	1.05	0.889	1.23	0.61	1	loglinear	Antigen Processing and Presentation	NM_001164177.1:215
Olig1-mRNA	-0.0672	0.125	-0.313	0.179	0.954	0.805	1.13	0.621	1	lm.nb	Oligodendrocyte DifferentiationMaturation	NM_016968.4:704
Rab1a-mRNA	0.0182	0.0341	-0.0485	0.085	1.01	0.967	1.06	0.621	1	loglinear	Autophagy	NM_008996.4:675
Aplp2-mRNA	0.0451	0.0844	-0.12	0.211	1.03	0.92	1.16	0.621	1	loglinear	Primed Microglia	NM_001102456.2:470
F11r-mRNA	0.0942	0.177	-0.252	0.44	1.07	0.84	1.36	0.622	1	loglinear	Cell Migration, Microglial Markers, Primed Microglia	NM_172647.2:800
Atp6v1a-mRNA	-0.0314	0.0591	-0.147	0.0846	0.978	0.903	1.06	0.624	1	loglinear	Ion Transport, Phagocytosis, Primed Microglia	NM_007508.5:434
Slc6a1-mRNA	-0.058	0.109	-0.272	0.156	0.961	0.828	1.11	0.624	1	loglinear	Astrocyte Markers, GABAergic Synapse	NM_178703.4:1865
Camk2d-mRNA	-0.0273	0.0516	-0.128	0.0738	0.981	0.915	1.05	0.625	1	loglinear	Calcium Signaling	NM_001025439.1:1315
Syn2-mRNA	-0.122	0.231	-0.575	0.331	0.919	0.671	1.26	0.625	1	lm.nb	Dopaminergic Synapse, Serotonergic Synapse	NM_013681.1:1330
Orc3-mRNA	-0.0537	0.102	-0.253	0.146	0.963	0.839	1.11	0.626	1	loglinear	Cell Cycle	NM_001159563.1:500
Adamts1-mRNA	-0.106	0.208	-0.514	0.302	0.929	0.7	1.23	0.637	1	lm.nb	Microglial Markers	NM_009621.4:2725
Slc25a4-mRNA	-0.0428	0.0842	-0.208	0.122	0.971	0.866	1.09	0.638	1	loglinear	Calcium Signaling	NM_007450.4:854
Cpne2-mRNA	-0.0459	0.0902	-0.223	0.131	0.969	0.857	1.1	0.638	1	loglinear	Astrocyte Markers	NM_153507.2:759
Gal3st1-mRNA	0.188	0.369	-0.536	0.912	1.14	0.69	1.88	0.638	1	lm.nb	Myelogenesis	NM_001177691.1:1197
Asns-mRNA	0.145	0.286	-0.416	0.706	1.11	0.75	1.63	0.639	1	lm.nb	Proteotoxic Stress	NM_012055.3:1606
Atp5pb-mRNA	0.0811	0.162	-0.236	0.398	1.06	0.849	1.32	0.643	1	lm.nb	Glucose Metabolism	NM_009725.3:704
E2f3-mRNA	0.0396	0.0796	-0.117	0.196	1.03	0.922	1.15	0.645	1	loglinear	Cell Cycle	NM_001359994.1:845
Tardbp-mRNA	-0.0598	0.121	-0.296	0.176	0.959	0.815	1.13	0.646	1	loglinear	Proteotoxic Stress	NM_001008545.2:825
Npas2-mRNA	0.222	0.449	-0.657	1.1	1.17	0.634	2.15	0.646	1	lm.nb	Circadian Signaling	NM_008719.2:770
Gsn-mRNA	0.0563	0.114	-0.168	0.28	1.04	0.89	1.21	0.648	1	loglinear	Cytoskeletal Dynamics, Oligodendrocyte DifferentiationMaturation, Phagocytosis	NM_146120.3:624
Pdhb-mRNA	0.0722	0.148	-0.217	0.362	1.05	0.86	1.28	0.65	1	lm.nb	Glucose Metabolism	NM_024221.3:845
Dlx1-mRNA	-0.23	0.474	-1.16	0.698	0.852	0.448	1.62	0.652	1	lm.nb	Neurogenesis, Oligodendrocyte DifferentiationMaturation, TGF-Beta Signaling	NM_010053.2:742
Glrb-mRNA	0.09	0.186	-0.275	0.455	1.06	0.827	1.37	0.654	1	lm.nb	Neuroactive Ligands and Receptors	NM_010298.5:704
Map2k4-mRNA	0.067	0.141	-0.209	0.343	1.05	0.865	1.27	0.659	1	loglinear	MAPK & PI3K	NM_009157.4:928
Slc46a1-mRNA	-0.0922	0.194	-0.473	0.289	0.938	0.72	1.22	0.66	1	lm.nb	Ion Transport	NM_026740.2:750
Gria2-mRNA	-0.059	0.125	-0.304	0.186	0.96	0.81	1.14	0.662	1	loglinear	Cannabinoid Signaling, Dopaminergic Synapse, Glutamatergic Synapse, Neuroactive Ligands and Receptors	NM_001039195.1:852
Slc7a8-mRNA	0.117	0.252	-0.376	0.611	1.08	0.771	1.53	0.665	1	loglinear	Ion Transport	NM_016972.2:1939
Kcnd1-mRNA	-0.0656	0.141	-0.342	0.211	0.956	0.789	1.16	0.666	1	loglinear	Ion Transport	NM_008423.1:1400
Stat3-mRNA	0.0391	0.0851	-0.128	0.206	1.03	0.915	1.15	0.67	1	loglinear	JAK-STAT, Neurogenesis	NM_213659.2:2130
Ywhah-mRNA	-0.0185	0.0414	-0.0996	0.0625	0.987	0.933	1.04	0.677	1	loglinear	Cell Cycle, Neurogenesis	NM_011738.2:372
Ptprm-mRNA	0.0253	0.0569	-0.0862	0.137	1.02	0.942	1.1	0.68	1	loglinear	Cell Migration, Neurogenesis	NM_008984.2:2860
Unc79-mRNA	0.103	0.233	-0.355	0.56	1.07	0.782	1.47	0.683	1	lm.nb	Ion Transport	NM_001081017.2:718
Gnai1-mRNA	-0.061	0.14	-0.336	0.214	0.959	0.792	1.16	0.686	1	loglinear	Cannabinoid Signaling, Cholinergic synapse, Dopaminergic Synapse, GABAergic Synapse, Glutamatergic Synapse, Serotonergic Synapse	NM_010305.1:470
Ndufb5-mRNA	0.0698	0.161	-0.245	0.385	1.05	0.844	1.31	0.687	1	lm.nb	Cannabinoid Signaling	NM_025316.2:106
Atp1a1-mRNA	-0.0572	0.132	-0.316	0.201	0.961	0.804	1.15	0.687	1	loglinear	Ion Transport, Primed Microglia	NM_144900.1:530
Dock3-mRNA	-0.0431	0.1	-0.24	0.154	0.971	0.847	1.11	0.689	1	loglinear	Neurotrophin Signaling	NM_153413.2:590
Fgf13-mRNA	-0.0673	0.158	-0.377	0.242	0.954	0.77	1.18	0.692	1	loglinear	Cytoskeletal Dynamics, Neurogenesis	NM_010200.2:700
Ank-mRNA	-0.0592	0.14	-0.333	0.214	0.96	0.794	1.16	0.693	1	lm.nb	Primed Microglia	NM_020332.4:795
Rhob-mRNA	-0.0912	0.218	-0.518	0.335	0.939	0.699	1.26	0.696	1	lm.nb	Microglial Markers, Primed Microglia	NM_007483.3:715
Fgf2-mRNA	-0.0929	0.222	-0.528	0.342	0.938	0.693	1.27	0.697	1	loglinear	Cytokines, MAPK & PI3K	NM_008006.2:287
Mef2a-mRNA	0.0631	0.151	-0.232	0.358	1.04	0.851	1.28	0.697	1	lm.nb	Cytokines, Microglia Neurodegenerative Phenotype (MGnD), Neurogenesis, Neurotrophin Signaling	NM_001033713.1:486
Gphn-mRNA	0.0222	0.0551	-0.0858	0.13	1.02	0.942	1.09	0.708	1	loglinear	GABAergic Synapse	NM_145965.2:1212
Hdac2-mRNA	-0.0396	0.0998	-0.235	0.156	0.973	0.85	1.11	0.712	1	loglinear	Cell Cycle, Neurogenesis, Oligodendrocyte DifferentiationMaturation	NM_008229.2:1010
Cd200-mRNA	-0.0786	0.211	-0.492	0.335	0.947	0.711	1.26	0.728	1	lm.nb	Cytoskeletal Dynamics	NM_010818.3:686
Dlx2-mRNA	0.05	0.136	-0.216	0.316	1.04	0.861	1.24	0.732	1	loglinear	Neurogenesis, Oligodendrocyte DifferentiationMaturation, TGF-Beta Signaling	NM_010054.2:320
Nwd1-mRNA	-0.0285	0.0801	-0.185	0.128	0.98	0.879	1.09	0.739	1	loglinear		NM_176940.5:3564
Akt1-mRNA	-0.0171	0.0491	-0.113	0.0792	0.988	0.924	1.06	0.745	1	loglinear	MAPK & PI3K	NM_001165894.1:898
Tiam1-mRNA	-0.0875	0.252	-0.58	0.406	0.941	0.669	1.32	0.746	1	lm.nb	Cytoskeletal Dynamics, Neurogenesis, Neurotrophin Signaling	NM_009384.3:4396
Tpi1-mRNA	0.0524	0.152	-0.245	0.349	1.04	0.844	1.27	0.747	1	loglinear	Glucose Metabolism, Primed Microglia	NM_009415.2:86
Etv5-mRNA	0.0493	0.149	-0.243	0.342	1.03	0.845	1.27	0.758	1	loglinear	Neurogenesis	NM_023794.2:425
Cdc42-mRNA	-0.011	0.0335	-0.0767	0.0547	0.992	0.948	1.04	0.76	1	loglinear	Cell Migration, Neurogenesis	NM_009861.1:205
Atf2-mRNA	0.0113	0.0346	-0.0566	0.0792	1.01	0.962	1.06	0.76	1	loglinear	Cytokines, Dopaminergic Synapse, MAPK & PI3K	NM_001284371.1:1392
Gabrd-mRNA	-0.231	0.709	-1.62	1.16	0.852	0.325	2.23	0.761	1	lm.nb	Cannabinoid Signaling, GABAergic Synapse, Neuroactive Ligands and Receptors	NM_008072.2:475
Tnfrsf11a-mRNA	-0.193	0.594	-1.36	0.972	0.875	0.39	1.96	0.762	1	lm.nb	Cytokines, NF-kappaB Signaling	NM_009399.3:692
Cntf-mRNA	-0.045	0.139	-0.317	0.227	0.969	0.803	1.17	0.762	1	lm.nb	Astrocyte DifferentiationFunction, Cytokines, Cytoskeletal Dynamics, Neurogenesis	NM_170786.2:507
Trim3-mRNA	0.0244	0.0762	-0.125	0.174	1.02	0.917	1.13	0.765	1	loglinear	Interferon Signaling	NM_018880.3:1704
Orc4-mRNA	0.0237	0.0748	-0.123	0.17	1.02	0.918	1.13	0.767	1	loglinear	Cell Cycle	NM_001355296.1:272
Bin1-mRNA	-0.0341	0.108	-0.245	0.177	0.977	0.844	1.13	0.767	1	loglinear	Cytoskeletal Dynamics, Microglia Neurodegenerative Phenotype (MGnD), Phagocytosis, Primed Microglia	NM_001083334.1:1400
Sptan1-mRNA	0.043	0.137	-0.225	0.311	1.03	0.856	1.24	0.769	1	lm.nb	Neurogenesis	NM_001177667.1:7553
Itpr1-mRNA	0.0333	0.107	-0.177	0.243	1.02	0.885	1.18	0.772	1	loglinear	Apoptosis, Calcium Signaling	NM_010585.2:660
Got1-mRNA	-0.0609	0.196	-0.445	0.323	0.959	0.735	1.25	0.772	1	lm.nb	Glutamatergic Synapse	NM_010324.1:445
Ubqln2-mRNA	0.0231	0.0777	-0.129	0.175	1.02	0.914	1.13	0.781	1	loglinear	Proteotoxic Stress	NM_018798.2:1970
Rorb-mRNA	0.0337	0.114	-0.189	0.256	1.02	0.877	1.19	0.782	1	loglinear	Circadian Signaling, Neurogenesis	NM_001043354.2:1606
Cd9-mRNA	0.0379	0.131	-0.219	0.294	1.03	0.859	1.23	0.786	1	loglinear	Myelogenesis, Neurogenesis, Oligodendrocyte DifferentiationMaturation, Primed Microglia, Stage 2 DAM	NM_007657.3:620
Ahcyl1-mRNA	0.0353	0.122	-0.204	0.275	1.02	0.868	1.21	0.787	1	loglinear	Angiogenesis, Astrocyte Markers	NM_001357113.1:1340
Bub3-mRNA	-0.0206	0.0737	-0.165	0.124	0.986	0.892	1.09	0.793	1	loglinear	Cell Cycle	NM_009774.3:766
Pik3r1-mRNA	0.0396	0.142	-0.238	0.317	1.03	0.848	1.25	0.793	1	lm.nb	MAPK & PI3K	NM_001024955.2:1190
Dync1li1-mRNA	-0.0226	0.0816	-0.183	0.137	0.984	0.881	1.1	0.796	1	loglinear	Antigen Processing and Presentation	NM_146229.2:740
Tgm1-mRNA	-0.138	0.5	-1.12	0.842	0.909	0.461	1.79	0.797	1	lm.nb	A2 Astrocyte	NM_001161714.1:1530
Tsc1-mRNA	0.0319	0.121	-0.206	0.27	1.02	0.867	1.21	0.806	1	loglinear	Autophagy, Cytoskeletal Dynamics, Insulin Signaling, Neurogenesis	NM_001289575.1:315
Prkce-mRNA	0.0303	0.115	-0.196	0.256	1.02	0.873	1.19	0.806	1	loglinear	Phagocytosis	NM_011104.2:1510
S100a10-mRNA	0.032	0.122	-0.208	0.272	1.02	0.866	1.21	0.807	1	loglinear	A2 Astrocyte	NM_009112.2:154
Ptk2-mRNA	-0.0234	0.0897	-0.199	0.152	0.984	0.871	1.11	0.807	1	loglinear	Cell Migration	NM_007982.2:1060
Mapk9-mRNA	-0.012	0.0475	-0.105	0.081	0.992	0.93	1.06	0.813	1	loglinear	MAPK & PI3K	NM_207692.1:260
Trim68-mRNA	-0.0461	0.183	-0.404	0.312	0.969	0.756	1.24	0.813	1	lm.nb	Interferon Signaling	NM_001307998.2:475
C1s1-mRNA	-0.0452	0.179	-0.396	0.306	0.969	0.76	1.24	0.813	1	loglinear	Complement System	NM_144938.2:1660
Abce1-mRNA	0.0219	0.087	-0.149	0.192	1.02	0.902	1.14	0.814	1	loglinear	Interferon Signaling	NM_015751.2:1428
Serpina3n-mRNA	0.0971	0.389	-0.666	0.86	1.07	0.63	1.82	0.815	1	lm.nb	Astrocyte Markers	NM_009252.2:119
Galc-mRNA	-0.0173	0.0703	-0.155	0.12	0.988	0.898	1.09	0.818	1	loglinear	Myelogenesis, Primed Microglia	NM_008079.3:436
Ptx3-mRNA	-0.0432	0.175	-0.387	0.301	0.97	0.765	1.23	0.818	1	lm.nb	A2 Astrocyte, NO Metabolism and Signaling	NM_008987.3:692
C1ra-mRNA	0.0226	0.0939	-0.161	0.207	1.02	0.894	1.15	0.822	1	loglinear	Complement System	NM_023143.3:1923
Eno2-mRNA	0.0392	0.163	-0.281	0.359	1.03	0.823	1.28	0.822	1	loglinear	Glucose Metabolism, Hypoxia, Neuronal Markers	NM_013509.2:775
Trim2-mRNA	0.025	0.106	-0.183	0.233	1.02	0.881	1.18	0.826	1	loglinear	Interferon Signaling, Primed Microglia	NM_001271725.1:702
Rapgef2-mRNA	0.0383	0.166	-0.286	0.363	1.03	0.82	1.29	0.828	1	lm.nb	MAPK & PI3K	NM_001099624.2:1644
Rtn4-mRNA	-0.0194	0.0839	-0.184	0.145	0.987	0.88	1.11	0.829	1	loglinear	Blood Brain Barrier, Neurogenesis	NM_194053.3:930
Mapk8-mRNA	0.0181	0.0832	-0.145	0.181	1.01	0.904	1.13	0.838	1	loglinear	MAPK & PI3K	NM_016700.3:970
Nptn-mRNA	-0.0163	0.0754	-0.164	0.131	0.989	0.893	1.1	0.84	1	loglinear	Cytoskeletal Dynamics, Neurogenesis	NM_009145.2:296
Cyp2u1-mRNA	0.0299	0.139	-0.243	0.303	1.02	0.845	1.23	0.841	1	loglinear	Lipid Metabolism	NM_027816.3:520
Cdc23-mRNA	-0.0142	0.0667	-0.145	0.117	0.99	0.904	1.08	0.842	1	loglinear	Cell Cycle	NM_178347.4:1286
Camk2a-mRNA	0.051	0.241	-0.422	0.524	1.04	0.746	1.44	0.843	1	lm.nb	Calcium Signaling	NM_177407.4:1257
Pccb-mRNA	-0.019	0.0913	-0.198	0.16	0.987	0.872	1.12	0.845	1	loglinear	Lipid Metabolism	NM_025835.2:344
Tmsb4x-mRNA	-0.0167	0.0802	-0.174	0.14	0.988	0.886	1.1	0.845	1	loglinear	Cytoskeletal Dynamics, Homeostatic Microglia	NM_021278.2:136
Rlim-mRNA	-0.0129	0.0631	-0.137	0.111	0.991	0.91	1.08	0.848	1	loglinear	Antigen Processing and Presentation	NM_011276.3:780
Stat2-mRNA	0.02	0.0992	-0.174	0.214	1.01	0.886	1.16	0.85	1	loglinear	JAK-STAT	NM_019963.1:1955
Atrn-mRNA	0.0234	0.117	-0.205	0.252	1.02	0.868	1.19	0.851	1	loglinear	Myelogenesis	NM_009730.2:1375
Cul1-mRNA	0.012	0.0603	-0.106	0.13	1.01	0.929	1.09	0.852	1	loglinear	Antigen Processing and Presentation, Cell Cycle, Circadian Signaling, Primed Microglia, Proteotoxic Stress, Wnt Signaling	NM_012042.3:919
Tmem119-mRNA	-0.0902	0.457	-0.985	0.805	0.939	0.505	1.75	0.853	1	lm.nb	Microglia Neurodegenerative Phenotype (MGnD), Microglial Markers, Primed Microglia, Stage 1 DAM	NM_146162.3:353
Adrb1-mRNA	0.0389	0.2	-0.354	0.431	1.03	0.783	1.35	0.855	1	lm.nb	Calcium Signaling, Neuroactive Ligands and Receptors	NM_007419.3:667
Slc12a5-mRNA	-0.112	0.583	-1.25	1.03	0.925	0.419	2.04	0.856	1	lm.nb	GABAergic Synapse, Neurogenesis	NM_020333.2:1170
Cyfip2-mRNA	-0.0149	0.0775	-0.167	0.137	0.99	0.891	1.1	0.857	1	loglinear	Angiogenesis, Neurogenesis	NM_001252459.1:1136
Opa1-mRNA	-0.0216	0.113	-0.243	0.2	0.985	0.845	1.15	0.858	1	loglinear	Apoptosis, Neurogenesis	NM_001199177.1:2845
Becn1-mRNA	0.0141	0.0739	-0.131	0.159	1.01	0.913	1.12	0.858	1	loglinear	Autophagy	NM_019584.4:175
Csnk2a1-mRNA	0.00871	0.0463	-0.082	0.0994	1.01	0.945	1.07	0.86	1	loglinear	NF-kappaB Signaling, Wnt Signaling	NM_007788.3:1055
Tgfbr1-mRNA	0.0279	0.148	-0.262	0.318	1.02	0.834	1.25	0.86	1	loglinear	Microglia Neurodegenerative Phenotype (MGnD), Microglial Markers, Primed Microglia, TGF-Beta Signaling	NM_009370.2:1336
Tm4sf1-mRNA	0.0298	0.16	-0.285	0.344	1.02	0.821	1.27	0.862	1	lm.nb	A2 Astrocyte	NM_008536.3:652
Sphk1-mRNA	0.0556	0.301	-0.535	0.646	1.04	0.69	1.56	0.863	1	loglinear	A2 Astrocyte, Calcium Signaling, Phagocytosis	NM_011451.3:562
Scoc-mRNA	-0.0102	0.0563	-0.121	0.1	0.993	0.92	1.07	0.865	1	loglinear	Microglial Markers, Primed Microglia	NM_019708.4:385
Nsf-mRNA	-0.0137	0.0781	-0.167	0.139	0.991	0.891	1.1	0.87	1	loglinear	GABAergic Synapse	NM_008740.2:395
Psmd14-mRNA	-0.014	0.0826	-0.176	0.148	0.99	0.885	1.11	0.873	1	loglinear	Antigen Processing and Presentation	NM_021526.2:514
Xk-mRNA	-0.0289	0.174	-0.37	0.312	0.98	0.774	1.24	0.876	1	loglinear	Neurogenesis	NM_023500.2:466
Trim45-mRNA	-0.0208	0.126	-0.268	0.227	0.986	0.83	1.17	0.877	1	loglinear	Interferon Signaling	NM_001165952.1:1592
Dlgap1-mRNA	0.0571	0.35	-0.628	0.742	1.04	0.647	1.67	0.878	1	lm.nb	Glutamatergic Synapse	NM_027712.3:1654
Acadsb-mRNA	0.0145	0.0909	-0.164	0.193	1.01	0.893	1.14	0.881	1	loglinear	Lipid Metabolism	NM_025826.4:636
Fabp5-mRNA	-0.0566	0.356	-0.755	0.641	0.962	0.593	1.56	0.881	1	lm.nb	Microglia Neurodegenerative Phenotype (MGnD)	NM_010634.3:303
Alas1-mRNA	0.0164	0.103	-0.186	0.219	1.01	0.879	1.16	0.882	1	loglinear	Primed Microglia	NM_020559.2:1034
Ccnh-mRNA	-0.0105	0.0676	-0.143	0.122	0.993	0.906	1.09	0.884	1	loglinear	Cell Cycle	NM_023243.2:960
Plcb4-mRNA	-0.0234	0.154	-0.326	0.279	0.984	0.798	1.21	0.887	1	lm.nb	Calcium Signaling, Wnt Signaling	NM_013829.2:242
Iigp1-mRNA	0.0287	0.201	-0.364	0.422	1.02	0.777	1.34	0.893	1	lm.nb	Interferon Signaling	NM_021792.5:309
Csf1-mRNA	-0.00951	0.0704	-0.147	0.128	0.993	0.903	1.09	0.899	1	loglinear	Cytokines, Microglia Neurodegenerative Phenotype (MGnD), Primed Microglia, Stage 2 DAM	NM_001113530.1:833
Rab3a-mRNA	-0.0206	0.153	-0.32	0.279	0.986	0.801	1.21	0.899	1	lm.nb	GABAergic Synapse, Glutamatergic Synapse	NM_009001.6:288
Hpgds-mRNA	0.107	0.814	-1.49	1.7	1.08	0.356	3.25	0.902	1	lm.nb	Lipid Metabolism, Microglial Markers	NM_019455.4:425
Gdpd2-mRNA	-0.0198	0.153	-0.319	0.279	0.986	0.802	1.21	0.903	1	loglinear		NM_023608.3:1438
Panx1-mRNA	0.0232	0.179	-0.328	0.374	1.02	0.797	1.3	0.903	1	loglinear	Inflammasome	NM_019482.2:1322
Chil1-mRNA	-0.0525	0.408	-0.853	0.748	0.964	0.554	1.68	0.904	1	lm.nb	Astrocyte Markers	NM_007695.2:337
Nkiras1-mRNA	-0.0166	0.134	-0.279	0.246	0.989	0.824	1.19	0.908	1	loglinear	Cytokines	NM_023526.3:400
Ppp2r2b-mRNA	0.0218	0.186	-0.342	0.385	1.02	0.789	1.31	0.912	1	lm.nb	Dopaminergic Synapse	NM_028392.3:522
Ptpn1-mRNA	0.00386	0.0344	-0.0636	0.0713	1	0.957	1.05	0.916	1	loglinear	Insulin Signaling, Interferon Signaling	NM_011201.3:509
Cacnb2-mRNA	0.0155	0.142	-0.263	0.294	1.01	0.834	1.23	0.918	1	loglinear	MAPK & PI3K	NM_023116.3:735
Fig4-mRNA	-0.0148	0.155	-0.319	0.29	0.99	0.801	1.22	0.929	1	loglinear	Myelogenesis, Neurogenesis	NM_133999.1:755
Kpna1-mRNA	0.0136	0.144	-0.268	0.296	1.01	0.83	1.23	0.929	1	loglinear	Apoptosis, Interferon Signaling	NM_008465.5:805
Arpc1a-mRNA	-0.00535	0.0576	-0.118	0.107	0.996	0.921	1.08	0.93	1	loglinear	Phagocytosis	NM_019767.2:1086
Atp2b4-mRNA	0.00981	0.11	-0.205	0.224	1.01	0.868	1.17	0.933	1	loglinear	Calcium Signaling, Ion Transport, NO Metabolism and Signaling	NM_001167949.1:3245
Abca1-mRNA	-0.00663	0.0794	-0.162	0.149	0.995	0.894	1.11	0.937	1	loglinear	Lipid Metabolism	NM_013454.3:6865
Casp3-mRNA	0.00814	0.105	-0.197	0.214	1.01	0.872	1.16	0.942	1	loglinear	Apoptosis	NM_009810.2:630
Atp6v1g1-mRNA	0.00605	0.0805	-0.152	0.164	1	0.9	1.12	0.944	1	loglinear	Ion Transport, Phagocytosis	NM_024173.1:195
Eif2ak1-mRNA	0.0052	0.0723	-0.137	0.147	1	0.91	1.11	0.946	1	loglinear	Proteotoxic Stress	NM_013557.2:570
Plxdc2-mRNA	-0.00801	0.114	-0.231	0.215	0.994	0.852	1.16	0.947	1	loglinear	Microglial Markers	NM_026162.5:1580
Serpini1-mRNA	-0.0141	0.202	-0.409	0.381	0.99	0.753	1.3	0.948	1	lm.nb	Neurogenesis	NM_009250.2:968
Plekhb1-mRNA	-0.00694	0.104	-0.21	0.196	0.995	0.864	1.15	0.95	1	loglinear		NM_001163184.1:594
Gls-mRNA	0.00604	0.0911	-0.172	0.185	1	0.887	1.14	0.95	1	loglinear	GABAergic Synapse, Glutamatergic Synapse	NM_001113383.1:976
Dagla-mRNA	0.0136	0.212	-0.402	0.43	1.01	0.757	1.35	0.952	1	lm.nb	Cannabinoid Signaling, Cytoskeletal Dynamics, Neurogenesis	NM_198114.2:685
Nmnat2-mRNA	-0.00937	0.152	-0.307	0.288	0.994	0.809	1.22	0.954	1	lm.nb	Cytoskeletal Dynamics	NM_175460.3:544
Wasf1-mRNA	0.00687	0.118	-0.224	0.238	1	0.856	1.18	0.956	1	loglinear	Angiogenesis, Phagocytosis	NM_031877.3:410
Rab6b-mRNA	0.00812	0.154	-0.294	0.31	1.01	0.816	1.24	0.961	1	lm.nb	Primed Microglia	NM_173781.4:505
Grik2-mRNA	-0.0165	0.33	-0.663	0.63	0.989	0.631	1.55	0.963	1	lm.nb	Glutamatergic Synapse, Neuroactive Ligands and Receptors	NM_010349.2:2565
Cul2-mRNA	-0.00348	0.0705	-0.142	0.135	0.998	0.906	1.1	0.963	1	loglinear	Antigen Processing and Presentation, Hypoxia	NM_029402.3:2266
Cdc7-mRNA	-0.0109	0.224	-0.449	0.428	0.992	0.732	1.35	0.964	1	loglinear	Cell Cycle	NM_009863.2:1376
Hacd2-mRNA	-0.00467	0.103	-0.207	0.197	0.997	0.867	1.15	0.966	1	loglinear	Lipid Metabolism	NM_023587.2:350
Nes-mRNA	0.00179	0.0405	-0.0776	0.0812	1	0.948	1.06	0.967	1	loglinear	Cytoskeletal Dynamics	NM_016701.3:2716
Stxbp1-mRNA	0.00466	0.112	-0.215	0.224	1	0.862	1.17	0.969	1	loglinear	Neurogenesis	NM_001113569.1:406
Adcy1-mRNA	0.00602	0.169	-0.325	0.337	1	0.798	1.26	0.973	1	loglinear	Calcium Signaling	NM_009622.2:3005
Adam22-mRNA	-0.00344	0.0978	-0.195	0.188	0.998	0.873	1.14	0.974	1	loglinear	Cytoskeletal Dynamics, Myelogenesis	NM_001007220.2:382
Bhlhe40-mRNA	-0.0038	0.137	-0.272	0.265	0.997	0.828	1.2	0.979	1	lm.nb	Circadian Signaling, Microglia Neurodegenerative Phenotype (MGnD)	NM_011498.4:474
Basp1-mRNA	0.00495	0.181	-0.35	0.36	1	0.784	1.28	0.98	1	lm.nb	Cytoskeletal Dynamics	NM_027395.2:223
Kitl-mRNA	-0.0036	0.134	-0.266	0.259	0.998	0.832	1.2	0.98	1	loglinear	MAPK & PI3K	NM_013598.1:280
Zpr1-mRNA	-0.00362	0.15	-0.297	0.29	0.997	0.814	1.22	0.982	1	loglinear	Cytoskeletal Dynamics, Neurogenesis	NM_011752.2:1100
Amigo1-mRNA	0.00101	0.0844	-0.164	0.166	1	0.892	1.12	0.991	1	loglinear	Myelogenesis, Neurogenesis, Primed Microglia	NM_001004293.2:925
Prkacb-mRNA	-0.000706	0.174	-0.341	0.34	1	0.789	1.27	0.997	1	loglinear	Calcium Signaling, MAPK & PI3K, Wnt Signaling	NM_001164198.1:760
Btrc-mRNA	-0.000113	0.0595	-0.117	0.117	1	0.922	1.08	0.999	1	loglinear	Antigen Processing and Presentation, T-cell signaling, Wnt Signaling	NM_009771.3:863
Ggta1-mRNA	-8.95e-05	0.112	-0.22	0.22	1	0.858	1.16	0.999	1	loglinear	A1 Astrocyte	NM_010283.4:992
Atp6v1g2-mRNA	8.47e-16	0.509	-0.997	0.997	1	0.501	2	1	1	lm.nb	Ion Transport, Phagocytosis	NM_023179.3:371
Trim17-mRNA	-3.27e-16	0.246	-0.481	0.481	1	0.716	1.4	1	1	lm.nb	Interferon Signaling	NM_031172.2:1341

## Sheet: Activated ECM DE
	Log2 fold change	std error (log2)	Lower confidence limit (log2)	Upper confidence limit (log2)	Linear fold change	Lower confidence limit (linear)	Upper confidence limit (linear)	P-value	BY.p.value	method	Gene.sets	probe.ID
Ifit3-mRNA	0.271	0.0291	0.214	0.328	1.21	1.16	1.26	0.000739	1	loglinear	Interferon Signaling	NM_010501.2:846
Mapk14-mRNA	-0.151	0.019	-0.189	-0.114	0.9	0.877	0.924	0.00135	1	loglinear	MAPK & PI3K	NM_011951.3:512
C1ra-mRNA	0.292	0.0395	0.215	0.37	1.22	1.16	1.29	0.00179	1	loglinear	Complement System	NM_023143.3:1923
Prkag1-mRNA	-0.135	0.0254	-0.184	-0.0847	0.911	0.88	0.943	0.00612	1	loglinear	Glucose Metabolism	NM_016781.2:176
Plaa-mRNA	-0.176	0.0348	-0.244	-0.107	0.885	0.845	0.928	0.00724	1	loglinear	Neurogenesis, Proteotoxic Stress	NM_172695.2:1028
Ifit1-mRNA	0.327	0.0741	0.182	0.473	1.25	1.13	1.39	0.0115	1	loglinear	Interferon Signaling	NM_008331.2:890
Dlx1-mRNA	-0.289	0.0674	-0.421	-0.157	0.819	0.747	0.897	0.0128	1	loglinear	Neurogenesis, Oligodendrocyte DifferentiationMaturation, TGF-Beta Signaling	NM_010053.2:742
Serpini1-mRNA	0.211	0.0519	0.11	0.313	1.16	1.08	1.24	0.0152	1	loglinear	Neurogenesis	NM_009250.2:968
Abce1-mRNA	-0.128	0.0347	-0.197	-0.0604	0.915	0.873	0.959	0.0209	1	loglinear	Interferon Signaling	NM_015751.2:1428
Basp1-mRNA	-0.281	0.0761	-0.43	-0.132	0.823	0.742	0.913	0.021	1	loglinear	Cytoskeletal Dynamics	NM_027395.2:223
Ube2d2a/b-mRNA	-0.107	0.0298	-0.165	-0.0484	0.929	0.892	0.967	0.023	1	loglinear	Antigen Processing and Presentation, Proteotoxic Stress	NM_019912.2:751
Lgals3-mRNA	-0.235	0.0777	-0.387	-0.0825	0.85	0.765	0.944	0.0391	1	loglinear	Microglia Neurodegenerative Phenotype (MGnD), Primed Microglia	NM_001145953.1:665
H2-D1-mRNA	0.39	0.131	0.134	0.646	1.31	1.1	1.56	0.0406	1	loglinear	A1 Astrocyte, Antigen Processing and Presentation	NM_010380.3:546
Ube3c-mRNA	-0.211	0.0713	-0.351	-0.0716	0.864	0.784	0.952	0.0414	1	loglinear	Antigen Processing and Presentation	NM_133907.3:1670
Camk2d-mRNA	-0.0694	0.0236	-0.116	-0.0231	0.953	0.923	0.984	0.0425	1	loglinear	Calcium Signaling	NM_001025439.1:1315
Slc25a12-mRNA	-0.128	0.0437	-0.214	-0.0426	0.915	0.862	0.971	0.0426	1	loglinear	Myelogenesis	NM_172436.3:1458
Ywhaz-mRNA	-0.104	0.0369	-0.176	-0.0317	0.93	0.885	0.978	0.0478	1	loglinear	Cell Cycle, Neurogenesis, Wnt Signaling	NM_011740.2:455
Becn1-mRNA	-0.135	0.0487	-0.23	-0.0394	0.911	0.852	0.973	0.0504	1	loglinear	Autophagy	NM_019584.4:175
Hacd2-mRNA	0.142	0.0518	0.0405	0.244	1.1	1.03	1.18	0.0518	1	loglinear	Lipid Metabolism	NM_023587.2:350
Cd200-mRNA	0.227	0.0828	0.0645	0.389	1.17	1.05	1.31	0.0519	1	loglinear	Cytoskeletal Dynamics	NM_010818.3:686
Kcnk13-mRNA	-0.62	0.227	-1.06	-0.175	0.651	0.478	0.886	0.0523	1	loglinear	Ion Transport	NM_001164426.1:1405
Arl6ip5-mRNA	-0.122	0.0449	-0.21	-0.0334	0.919	0.865	0.977	0.0539	1	loglinear	Glutamatergic Synapse	NM_022992.2:350
Abcc8-mRNA	-0.992	0.367	-1.71	-0.272	0.503	0.305	0.828	0.0541	1	loglinear	Ion Transport	NM_011510.3:1740
Ccna1-mRNA	0.812	0.301	0.222	1.4	1.76	1.17	2.64	0.0541	1	lm.nb	Cell Cycle	NM_007628.3:375
Stat2-mRNA	0.259	0.0967	0.0696	0.449	1.2	1.05	1.36	0.0552	1	loglinear	JAK-STAT	NM_019963.1:1955
Camk2g-mRNA	-0.222	0.083	-0.385	-0.0592	0.857	0.766	0.96	0.0556	1	loglinear	Calcium Signaling	NM_001039139.2:192
Pik3r1-mRNA	0.107	0.0402	0.0284	0.186	1.08	1.02	1.14	0.0561	1	loglinear	MAPK & PI3K	NM_001024955.2:1190
Acsl3-mRNA	0.221	0.0831	0.0581	0.384	1.17	1.04	1.3	0.0564	1	loglinear	Lipid Metabolism	NM_001136222.1:490
Jak2-mRNA	-0.135	0.0522	-0.237	-0.0327	0.911	0.848	0.978	0.0609	1	loglinear	JAK-STAT, NO Metabolism and Signaling	NM_008413.2:1049
Psmc2-mRNA	-0.0807	0.0313	-0.142	-0.0192	0.946	0.906	0.987	0.0618	1	loglinear	Wnt Signaling	NM_011188.3:654
Abca1-mRNA	0.256	0.0999	0.0604	0.452	1.19	1.04	1.37	0.0623	1	loglinear	Lipid Metabolism	NM_013454.3:6865
Akt1-mRNA	-0.123	0.0483	-0.218	-0.0288	0.918	0.86	0.98	0.0628	1	loglinear	MAPK & PI3K	NM_001165894.1:898
Hmox1-mRNA	-0.323	0.126	-0.57	-0.0746	0.8	0.673	0.95	0.0633	1	lm.nb	Hypoxia	NM_010442.2:610
C1qa-mRNA	0.598	0.237	0.133	1.06	1.51	1.1	2.09	0.0652	1	lm.nb	Astrocyte DifferentiationFunction, Complement System, Homeostatic Microglia, Microglial Markers	NM_007572.2:566
Lta4h-mRNA	0.0984	0.0391	0.0218	0.175	1.07	1.02	1.13	0.0655	1	loglinear	Lipid Metabolism	NM_008517.2:1016
C3-mRNA	1.08	0.431	0.24	1.93	2.12	1.18	3.81	0.0655	1	lm.nb	Complement System, Neuroactive Ligands and Receptors, Primed Microglia	XM_011246258.1:2702
Rasa1-mRNA	-0.326	0.133	-0.587	-0.066	0.798	0.666	0.955	0.0699	1	loglinear	Angiogenesis, MAPK & PI3K	NM_145452.3:1805
Dagla-mRNA	-0.421	0.172	-0.758	-0.085	0.747	0.591	0.943	0.0701	1	loglinear	Cannabinoid Signaling, Cytoskeletal Dynamics, Neurogenesis	NM_198114.2:685
Slc25a4-mRNA	-0.0763	0.0311	-0.137	-0.0153	0.948	0.909	0.989	0.0702	1	loglinear	Calcium Signaling	NM_007450.4:854
Aldh1l1-mRNA	0.33	0.139	0.0574	0.602	1.26	1.04	1.52	0.0766	1	lm.nb	Astrocyte Markers	NM_027406.1:1340
Alas1-mRNA	-0.215	0.0916	-0.395	-0.0357	0.861	0.761	0.976	0.0786	1	loglinear	Primed Microglia	NM_020559.2:1034
Got1-mRNA	-0.217	0.0932	-0.4	-0.0346	0.86	0.758	0.976	0.0801	1	loglinear	Glutamatergic Synapse	NM_010324.1:445
Pde1a-mRNA	-0.306	0.132	-0.565	-0.0481	0.809	0.676	0.967	0.0807	1	lm.nb	Calcium Signaling	NM_001159582.1:1165
Reck-mRNA	0.172	0.0749	0.0255	0.319	1.13	1.02	1.25	0.0828	1	loglinear	Blood Brain Barrier	NM_016678.2:2595
Trim68-mRNA	0.377	0.164	0.0545	0.699	1.3	1.04	1.62	0.0837	1	loglinear	Interferon Signaling	NM_001307998.2:475
Ppp2r2b-mRNA	0.19	0.0833	0.027	0.353	1.14	1.02	1.28	0.0844	1	loglinear	Dopaminergic Synapse	NM_028392.3:522
Ass1-mRNA	-0.324	0.143	-0.603	-0.0441	0.799	0.658	0.97	0.0858	1	lm.nb	NO Metabolism and Signaling	NM_007494.3:979
Atf2-mRNA	-0.121	0.0535	-0.226	-0.0161	0.92	0.855	0.989	0.0865	1	loglinear	Cytokines, Dopaminergic Synapse, MAPK & PI3K	NM_001284371.1:1392
Plcb4-mRNA	-0.213	0.095	-0.4	-0.0271	0.863	0.758	0.981	0.0881	1	loglinear	Calcium Signaling, Wnt Signaling	NM_013829.2:242
C1s1-mRNA	0.316	0.141	0.0397	0.593	1.25	1.03	1.51	0.0885	1	loglinear	Complement System	NM_144938.2:1660
Mki67-mRNA	0.392	0.177	0.0456	0.738	1.31	1.03	1.67	0.0908	1	loglinear	Cell Cycle	NM_001081117.2:1981
Lamp2-mRNA	0.0925	0.0419	0.0104	0.175	1.07	1.01	1.13	0.0918	1	loglinear	Autophagy	NM_001017959.1:908
Glrb-mRNA	-0.105	0.0475	-0.198	-0.0118	0.93	0.872	0.992	0.0918	1	loglinear	Neuroactive Ligands and Receptors	NM_010298.5:704
Ccnb1-mRNA	0.372	0.169	0.0407	0.703	1.29	1.03	1.63	0.0926	1	lm.nb	Cell Cycle	NM_172301.3:816
Msr1-mRNA	0.918	0.422	0.0908	1.74	1.89	1.06	3.35	0.0953	1	lm.nb	Microglia Neurodegenerative Phenotype (MGnD)	NM_001113326.1:555
Rab1a-mRNA	-0.0499	0.023	-0.095	-0.00486	0.966	0.936	0.997	0.0957	1	loglinear	Autophagy	NM_008996.4:675
Axl-mRNA	-0.128	0.0589	-0.243	-0.0123	0.915	0.845	0.991	0.0959	1	loglinear	Angiogenesis, Astrocyte Markers, Microglia Neurodegenerative Phenotype (MGnD), Neurogenesis, Primed Microglia, Stage 2 DAM	NM_009465.4:437
Nuak1-mRNA	-0.167	0.0769	-0.317	-0.0158	0.891	0.803	0.989	0.0963	1	loglinear	Primed Microglia	NM_001004363.2:2180
Gnb1-mRNA	-0.15	0.0692	-0.285	-0.0142	0.901	0.821	0.99	0.0963	1	loglinear	Cannabinoid Signaling, Cholinergic synapse, Dopaminergic Synapse, GABAergic Synapse, Glutamatergic Synapse, Serotonergic Synapse	NM_008142.3:311
Gabra4-mRNA	0.526	0.243	0.0495	1	1.44	1.03	2	0.0965	1	loglinear	Cannabinoid Signaling, GABAergic Synapse, Neuroactive Ligands and Receptors	NM_010251.2:1881
Calm2-mRNA	-0.102	0.0473	-0.195	-0.00943	0.932	0.874	0.993	0.097	1	loglinear	Calcium Signaling	NM_007589.4:400
Jak1-mRNA	0.0614	0.0285	0.00551	0.117	1.04	1	1.08	0.0976	1	loglinear	JAK-STAT	NM_146145.2:932
Cd34-mRNA	-0.334	0.156	-0.64	-0.0283	0.793	0.642	0.981	0.0989	1	loglinear	Cell Migration	NM_001111059.1:560
Ppp3cb-mRNA	-0.0901	0.0423	-0.173	-0.00724	0.939	0.887	0.995	0.1	1	loglinear	Calcium Signaling, MAPK & PI3K	NM_008914.1:290
Gls-mRNA	-0.235	0.111	-0.452	-0.0176	0.85	0.731	0.988	0.101	1	loglinear	GABAergic Synapse, Glutamatergic Synapse	NM_001113383.1:976
Slc12a2-mRNA	0.147	0.0694	0.0109	0.283	1.11	1.01	1.22	0.102	1	loglinear	Ion Transport	NM_009194.3:1050
Psmb8-mRNA	0.375	0.178	0.0252	0.725	1.3	1.02	1.65	0.103	1	loglinear	A1 Astrocyte, Antigen Processing and Presentation, Interferon Signaling, Primed Microglia	NM_010724.2:362
Rad23b-mRNA	-0.116	0.0552	-0.224	-0.00758	0.923	0.856	0.995	0.104	1	loglinear	Proteotoxic Stress	NM_009011.4:812
Bdnf-mRNA	-0.64	0.307	-1.24	-0.0389	0.642	0.423	0.973	0.105	1	lm.nb	Neurogenesis, Neurotrophin Signaling	NM_007540.4:639
Acadsb-mRNA	0.12	0.058	0.00613	0.233	1.09	1	1.18	0.108	1	loglinear	Lipid Metabolism	NM_025826.4:636
Igfbp5-mRNA	0.183	0.0887	0.00863	0.357	1.13	1.01	1.28	0.109	1	loglinear	Insulin Signaling	NM_010518.2:1001
Csf1r-mRNA	0.737	0.362	0.0274	1.45	1.67	1.02	2.73	0.112	1	lm.nb	Cytokines, Homeostatic Microglia, Microglia Neurodegenerative Phenotype (MGnD), Microglial Markers, Primed Microglia	NM_001037859.2:1892
Rhob-mRNA	0.27	0.133	0.00932	0.531	1.21	1.01	1.44	0.112	1	loglinear	Microglial Markers, Primed Microglia	NM_007483.3:715
Bhlhe41-mRNA	-0.236	0.117	-0.465	-0.00794	0.849	0.725	0.995	0.112	1	loglinear	Circadian Signaling, Microglial Markers	NM_024469.1:100
Il34-mRNA	-0.311	0.154	-0.612	-0.00968	0.806	0.654	0.993	0.113	1	lm.nb	Cytokines	NM_001135100.1:848
Ube2g1-mRNA	-0.0734	0.0363	-0.145	-0.00223	0.95	0.905	0.998	0.113	1	loglinear	Antigen Processing and Presentation, Proteotoxic Stress	NM_025985.4:368
Tm4sf1-mRNA	-0.251	0.125	-0.496	-0.00639	0.84	0.709	0.996	0.115	1	lm.nb	A2 Astrocyte	NM_008536.3:652
Trim26-mRNA	-0.165	0.0819	-0.325	-0.00413	0.892	0.798	0.997	0.115	1	loglinear	Interferon Signaling, Primed Microglia	NM_001025599.3:1770
Cttnbp2nl-mRNA	-0.368	0.185	-0.73	-0.00594	0.775	0.603	0.996	0.117	1	lm.nb	Microglial Markers	NM_030249.4:1280
Slc46a1-mRNA	-0.168	0.0845	-0.334	-0.00228	0.89	0.794	0.998	0.118	1	loglinear	Ion Transport	NM_026740.2:750
Rtn4-mRNA	-0.126	0.0634	-0.25	-0.00139	0.917	0.841	0.999	0.119	1	loglinear	Blood Brain Barrier, Neurogenesis	NM_194053.3:930
Ggta1-mRNA	0.307	0.155	0.00335	0.611	1.24	1	1.53	0.119	1	lm.nb	A1 Astrocyte	NM_010283.4:992
Hdac2-mRNA	0.0637	0.0326	-0.000274	0.128	1.05	1	1.09	0.123	1	loglinear	Cell Cycle, Neurogenesis, Oligodendrocyte DifferentiationMaturation	NM_008229.2:1010
Diaph1-mRNA	-0.0643	0.0332	-0.129	0.000825	0.956	0.914	1	0.125	1	loglinear	Cell Migration	NM_007858.2:1260
Slc1a3-mRNA	-0.166	0.0863	-0.335	0.00289	0.891	0.793	1	0.126	1	loglinear	Glutamatergic Synapse	NM_148938.3:1111
Hspa1a/b-mRNA	-0.504	0.262	-1.02	0.00984	0.705	0.494	1.01	0.127	1	lm.nb	Microglial Markers, Proteotoxic Stress	NM_010479.2:1819
Abcg2-mRNA	-0.267	0.141	-0.543	0.00854	0.831	0.686	1.01	0.13	1	lm.nb	Blood Brain Barrier	NM_011920.3:1575
Arpc2-mRNA	-0.216	0.115	-0.441	0.00917	0.861	0.736	1.01	0.133	1	loglinear	Phagocytosis	NM_029711.1:994
Ppm1l-mRNA	0.196	0.105	-0.00923	0.402	1.15	0.994	1.32	0.135	1	loglinear	Primed Microglia	NM_178726.3:1425
Cul1-mRNA	0.0638	0.0341	-0.00312	0.131	1.05	0.998	1.09	0.135	1	loglinear	Antigen Processing and Presentation, Cell Cycle, Circadian Signaling, Primed Microglia, Proteotoxic Stress, Wnt Signaling	NM_012042.3:919
Kcnab1-mRNA	-0.315	0.169	-0.646	0.0159	0.804	0.639	1.01	0.135	1	lm.nb	Ion Transport	NM_001289450.1:1060
Slc7a8-mRNA	-0.291	0.158	-0.6	0.0181	0.817	0.66	1.01	0.139	1	loglinear	Ion Transport	NM_016972.2:1939
Cntf-mRNA	0.383	0.208	-0.0253	0.791	1.3	0.983	1.73	0.14	1	lm.nb	Astrocyte DifferentiationFunction, Cytokines, Cytoskeletal Dynamics, Neurogenesis	NM_170786.2:507
Pdha1-mRNA	-0.0606	0.033	-0.125	0.00409	0.959	0.917	1	0.14	1	loglinear	Glucose Metabolism	NM_008810.3:440
Rock2-mRNA	-0.239	0.133	-0.499	0.0206	0.847	0.707	1.01	0.145	1	lm.nb	Cell Migration, Wnt Signaling	NM_009072.2:735
Immt-mRNA	0.0829	0.0461	-0.00746	0.173	1.06	0.995	1.13	0.147	1	loglinear	Glucose Metabolism	NM_029673.2:2005
Trim17-mRNA	-0.206	0.116	-0.433	0.0203	0.867	0.741	1.01	0.149	1	loglinear	Interferon Signaling	NM_031172.2:1341
Lpar6-mRNA	-0.283	0.159	-0.595	0.0283	0.822	0.662	1.02	0.149	1	lm.nb	Neuroactive Ligands and Receptors, Purinergic Signaling	NM_175116.4:730
Mtor-mRNA	-0.116	0.0654	-0.244	0.0119	0.923	0.844	1.01	0.15	1	loglinear	Autophagy, Insulin Signaling, Neurogenesis	NM_020009.2:2432
C9orf72-mRNA	-0.209	0.118	-0.441	0.0226	0.865	0.737	1.02	0.152	1	loglinear	Autophagy, Cytoskeletal Dynamics	NM_001081343.1:1020
Slc12a5-mRNA	0.788	0.446	-0.0859	1.66	1.73	0.942	3.17	0.152	1	lm.nb	GABAergic Synapse, Neurogenesis	NM_020333.2:1170
Mtmr4-mRNA	-0.0899	0.0519	-0.192	0.0117	0.94	0.876	1.01	0.158	1	loglinear	Autophagy	NM_001357901.1:3130
Stmn1-mRNA	0.35	0.202	-0.0461	0.746	1.27	0.969	1.68	0.158	1	lm.nb	MAPK & PI3K, Neurogenesis, Neuronal Markers	NM_019641.4:312
Tlr2-mRNA	-0.796	0.461	-1.7	0.108	0.576	0.308	1.08	0.159	1	lm.nb	NO Metabolism and Signaling, Oligodendrocyte DifferentiationMaturation, Primed Microglia	NM_011905.3:2370
Gnas-mRNA	-0.0571	0.0331	-0.122	0.00785	0.961	0.919	1.01	0.16	1	loglinear	Calcium Signaling, Dopaminergic Synapse, Glutamatergic Synapse, Microglia Neurodegenerative Phenotype (MGnD), Serotonergic Synapse	NM_010309.3:2592
Csf1-mRNA	-0.0919	0.0536	-0.197	0.0132	0.938	0.872	1.01	0.162	1	loglinear	Cytokines, Microglia Neurodegenerative Phenotype (MGnD), Primed Microglia, Stage 2 DAM	NM_001113530.1:833
Ppt1-mRNA	-0.0326	0.019	-0.0699	0.00475	0.978	0.953	1	0.162	1	loglinear	Lipid Metabolism	NM_008917.3:826
B2m-mRNA	0.164	0.0961	-0.024	0.353	1.12	0.983	1.28	0.162	1	loglinear	Antigen Processing and Presentation, Primed Microglia, Stage 1 DAM	NM_009735.3:177
Ank2-mRNA	0.244	0.143	-0.0361	0.523	1.18	0.975	1.44	0.163	1	lm.nb	Cytoskeletal Dynamics, Myelogenesis	NM_178655.3:2133
Adgrg1-mRNA	-0.224	0.132	-0.481	0.0341	0.856	0.716	1.02	0.164	1	loglinear	Microglia Neurodegenerative Phenotype (MGnD), Neurogenesis	NM_018882.3:2145
Igtp-mRNA	0.0891	0.0524	-0.0136	0.192	1.06	0.991	1.14	0.164	1	loglinear	Interferon Signaling	NM_018738.4:520
Mapk9-mRNA	-0.0663	0.0391	-0.143	0.0103	0.955	0.906	1.01	0.165	1	loglinear	MAPK & PI3K	NM_207692.1:260
Gpm6a-mRNA	0.0825	0.0487	-0.013	0.178	1.06	0.991	1.13	0.166	1	loglinear	Astrocyte Markers, Cytoskeletal Dynamics, Neurogenesis	NM_001253754.1:475
Clcf1-mRNA	-0.237	0.142	-0.515	0.0405	0.848	0.7	1.03	0.169	1	loglinear	A2 Astrocyte, Cytokines, Neurogenesis	NM_019952.3:385
Ngf-mRNA	-0.357	0.215	-0.778	0.0636	0.781	0.583	1.05	0.171	1	lm.nb	Cytokines, Cytoskeletal Dynamics, Neurogenesis, Neurotrophin Signaling	NM_001112698.1:630
Txn1-mRNA	-0.0806	0.0485	-0.176	0.0145	0.946	0.885	1.01	0.172	1	loglinear	Inflammasome, Oxidative & Nitrosative Stress, Primed Microglia	NM_011660.3:280
Acat2-mRNA	-0.0996	0.0601	-0.217	0.0181	0.933	0.86	1.01	0.172	1	loglinear	Lipid Metabolism	NM_009338.3:21
Sugt1-mRNA	-0.111	0.067	-0.242	0.0203	0.926	0.845	1.01	0.173	1	loglinear	Inflammasome	NM_026474.5:950
Pias1-mRNA	0.21	0.127	-0.0384	0.458	1.16	0.974	1.37	0.173	1	loglinear	Interferon Signaling, JAK-STAT	NM_019663.3:1290
Dnm3-mRNA	0.233	0.141	-0.0429	0.508	1.17	0.971	1.42	0.173	1	loglinear	Antigen Processing and Presentation, Cytoskeletal Dynamics, Neurogenesis	NM_001038619.1:482
Aqp4-mRNA	0.202	0.122	-0.0374	0.441	1.15	0.974	1.36	0.173	1	loglinear	Astrocyte Markers	NM_009700.2:130
Psmc6-mRNA	-0.0354	0.0215	-0.0775	0.00661	0.976	0.948	1	0.174	1	loglinear	Antigen Processing and Presentation	NM_025959.3:133
Rnf10-mRNA	-0.0668	0.0406	-0.146	0.0127	0.955	0.904	1.01	0.175	1	loglinear	Myelogenesis, Neurogenesis	NM_016698.2:2080
Abi2-mRNA	-0.128	0.0779	-0.281	0.0247	0.915	0.823	1.02	0.176	1	loglinear	Angiogenesis, Neurogenesis	NM_001198570.1:1524
Pdpk1-mRNA	-0.162	0.0985	-0.355	0.0314	0.894	0.782	1.02	0.176	1	loglinear	Cell Migration, Insulin Signaling, Neurotrophin Signaling, T-cell signaling	NM_001080773.2:856
C4a/b-mRNA	0.403	0.246	-0.0797	0.885	1.32	0.946	1.85	0.177	1	lm.nb	Astrocyte Markers, Complement System, Cytoskeletal Dynamics	NM_011413.2:56
Wdr35-mRNA	0.165	0.101	-0.0331	0.363	1.12	0.977	1.29	0.178	1	loglinear	NO Metabolism and Signaling	NM_001159527.1:1562
Meaf6-mRNA	0.153	0.094	-0.031	0.338	1.11	0.979	1.26	0.178	1	loglinear	Myelogenesis, Neurogenesis	NM_027310.3:178
Pccb-mRNA	0.112	0.0691	-0.023	0.248	1.08	0.984	1.19	0.179	1	loglinear	Lipid Metabolism	NM_025835.2:344
Grik2-mRNA	-0.425	0.261	-0.937	0.0872	0.745	0.522	1.06	0.179	1	loglinear	Glutamatergic Synapse, Neuroactive Ligands and Receptors	NM_010349.2:2565
Sod1-mRNA	-0.118	0.0725	-0.26	0.0243	0.922	0.835	1.02	0.18	1	loglinear	Myelogenesis, Neurogenesis, Oxidative & Nitrosative Stress	NM_011434.1:406
Iigp1-mRNA	0.0692	0.043	-0.0151	0.154	1.05	0.99	1.11	0.183	1	loglinear	Interferon Signaling	NM_021792.5:309
Nckap1-mRNA	-0.146	0.0912	-0.325	0.0325	0.904	0.798	1.02	0.184	1	loglinear	Angiogenesis, Neurogenesis	NM_016965.2:839
Egr1-mRNA	-0.462	0.29	-1.03	0.107	0.726	0.489	1.08	0.187	1	lm.nb	Cytokines, Interferon Signaling, Microglia Neurodegenerative Phenotype (MGnD), Microglial Markers	NM_007913.5:515
Gsk3b-mRNA	0.122	0.0765	-0.0283	0.271	1.09	0.981	1.21	0.187	1	loglinear	Cell Cycle, Cytoskeletal Dynamics, Neurogenesis, Neurotrophin Signaling, Wnt Signaling	NM_019827.3:2215
Ctsb-mRNA	0.163	0.103	-0.0393	0.366	1.12	0.973	1.29	0.189	1	loglinear	Apoptosis, Autophagy, Microglia Neurodegenerative Phenotype (MGnD), Primed Microglia, Stage 1 DAM	NM_007798.3:858
Atp1a1-mRNA	-0.0567	0.0361	-0.127	0.0139	0.961	0.915	1.01	0.191	1	loglinear	Ion Transport, Primed Microglia	NM_144900.1:530
Aldh1a1-mRNA	-0.345	0.22	-0.777	0.0866	0.787	0.583	1.06	0.192	1	lm.nb	Astrocyte Markers	NM_013467.3:925
Mapk1-mRNA	0.0898	0.0574	-0.0227	0.202	1.06	0.984	1.15	0.193	1	loglinear	MAPK & PI3K	NM_011949.3:1210
Kras-mRNA	-0.116	0.0745	-0.262	0.0301	0.923	0.834	1.02	0.195	1	loglinear	Astrocyte DifferentiationFunction, MAPK & PI3K	NM_021284.6:489
Pros1-mRNA	0.0955	0.0615	-0.0251	0.216	1.07	0.983	1.16	0.195	1	loglinear	Complement System	NM_011173.2:1992
Elmo1-mRNA	-0.284	0.183	-0.643	0.0751	0.821	0.641	1.05	0.196	1	loglinear	Angiogenesis, Primed Microglia	NM_080288.2:1925
Eloc-mRNA	-0.0317	0.0205	-0.0719	0.00843	0.978	0.951	1.01	0.196	1	loglinear	Antigen Processing and Presentation, Hypoxia	NM_001310470.1:492
Chchd3-mRNA	-0.0877	0.0567	-0.199	0.0234	0.941	0.871	1.02	0.197	1	loglinear	Glucose Metabolism	NM_025336.1:182
Gbp2-mRNA	-0.307	0.2	-0.698	0.0841	0.808	0.616	1.06	0.199	1	loglinear	A1 Astrocyte, Interferon Signaling, Primed Microglia	NM_010260.1:1798
Zpr1-mRNA	-0.195	0.127	-0.444	0.0536	0.873	0.735	1.04	0.199	1	loglinear	Cytoskeletal Dynamics, Neurogenesis	NM_011752.2:1100
Srgn-mRNA	0.349	0.227	-0.0962	0.794	1.27	0.935	1.73	0.199	1	loglinear	A1 Astrocyte	NM_011157.2:168
Dclk1-mRNA	-0.275	0.179	-0.626	0.0766	0.827	0.648	1.05	0.2	1	lm.nb	Neurogenesis	NM_019978.3:2115
Gla-mRNA	0.201	0.132	-0.0579	0.46	1.15	0.961	1.38	0.203	1	loglinear	NO Metabolism and Signaling	NM_013463.2:406
Srpr-mRNA	-0.0838	0.0551	-0.192	0.0241	0.944	0.876	1.02	0.203	1	loglinear	Proteotoxic Stress	NM_026130.1:255
Asns-mRNA	-0.173	0.115	-0.398	0.052	0.887	0.759	1.04	0.206	1	loglinear	Proteotoxic Stress	NM_012055.3:1606
Hsp90ab1-mRNA	-0.216	0.144	-0.498	0.0654	0.861	0.708	1.05	0.207	1	loglinear	Cytoskeletal Dynamics, Inflammasome, Proteotoxic Stress	NM_008302.3:1354
Ckb-mRNA	-0.0822	0.0548	-0.19	0.0252	0.945	0.877	1.02	0.208	1	loglinear	Astrocyte Markers, Primed Microglia	NM_021273.4:865
Emp1-mRNA	-0.288	0.193	-0.666	0.0894	0.819	0.63	1.06	0.209	1	lm.nb	A2 Astrocyte	NM_010128.4:543
Thy1-mRNA	-0.132	0.0889	-0.306	0.0425	0.913	0.809	1.03	0.212	1	loglinear	Cytoskeletal Dynamics, Neurogenesis	NM_009382.3:425
Csnk2a1-mRNA	0.0382	0.0259	-0.0126	0.0889	1.03	0.991	1.06	0.214	1	loglinear	NF-kappaB Signaling, Wnt Signaling	NM_007788.3:1055
Adcy1-mRNA	-0.115	0.0783	-0.268	0.0384	0.923	0.83	1.03	0.216	1	loglinear	Calcium Signaling	NM_009622.2:3005
Ubqln1-mRNA	-0.06	0.041	-0.14	0.0203	0.959	0.907	1.01	0.217	1	loglinear	Proteotoxic Stress	NM_026842.4:455
Xk-mRNA	-0.291	0.199	-0.682	0.0991	0.817	0.623	1.07	0.217	1	loglinear	Neurogenesis	NM_023500.2:466
Dnaja2-mRNA	-0.0765	0.0523	-0.179	0.026	0.948	0.883	1.02	0.217	1	loglinear	Proteotoxic Stress	NM_019794.4:1045
H2-T23-mRNA	0.212	0.145	-0.0724	0.496	1.16	0.951	1.41	0.218	1	loglinear	A1 Astrocyte, Antigen Processing and Presentation	NM_010398.3:462
Calm3-mRNA	0.104	0.0718	-0.0365	0.245	1.07	0.975	1.19	0.22	1	loglinear	Calcium Signaling	NM_007590.3:404
Atp6v1c1-mRNA	-0.0247	0.0171	-0.0582	0.00882	0.983	0.96	1.01	0.222	1	loglinear	Ion Transport, Phagocytosis, Primed Microglia	NM_025494.3:640
Plp1-mRNA	0.227	0.159	-0.0843	0.539	1.17	0.943	1.45	0.226	1	loglinear	Astrocyte DifferentiationFunction, Myelogenesis, Oligodendrocyte DifferentiationMaturation, Oligodendrocyte Markers	NM_011123.3:209
Rapgef2-mRNA	0.257	0.18	-0.0955	0.61	1.2	0.936	1.53	0.226	1	loglinear	MAPK & PI3K	NM_001099624.2:1644
Hspa9-mRNA	-0.0304	0.0213	-0.0722	0.0113	0.979	0.951	1.01	0.226	1	loglinear	Primed Microglia	NM_010481.2:1080
Dnajc5-mRNA	-0.1	0.0702	-0.237	0.0375	0.933	0.848	1.03	0.227	1	loglinear	GABAergic Synapse, Proteotoxic Stress	NM_016775.3:231
Mkrn1-mRNA	0.0998	0.0701	-0.0376	0.237	1.07	0.974	1.18	0.228	1	loglinear	Antigen Processing and Presentation	NM_018810.2:302
Scp2-mRNA	0.198	0.141	-0.0775	0.474	1.15	0.948	1.39	0.231	1	loglinear	Lipid Metabolism	NM_011327.4:410
Grn-mRNA	0.176	0.125	-0.0693	0.422	1.13	0.953	1.34	0.232	1	lm.nb	Astrocyte DifferentiationFunction, Microglia Neurodegenerative Phenotype (MGnD), Neurogenesis, Primed Microglia	NM_008175.4:1292
Sphk1-mRNA	-0.49	0.35	-1.18	0.196	0.712	0.442	1.15	0.234	1	lm.nb	A2 Astrocyte, Calcium Signaling, Phagocytosis	NM_011451.3:562
Slc6a1-mRNA	-0.168	0.121	-0.405	0.0684	0.89	0.755	1.05	0.236	1	loglinear	Astrocyte Markers, GABAergic Synapse	NM_178703.4:1865
Ube2n-mRNA	-0.0658	0.0473	-0.159	0.0269	0.955	0.896	1.02	0.237	1	loglinear	Antigen Processing and Presentation	NM_080560.3:340
Arpc5l-mRNA	-0.161	0.117	-0.392	0.0688	0.894	0.762	1.05	0.241	1	loglinear	Phagocytosis	NM_028809.1:467
Serpine2-mRNA	-0.252	0.183	-0.611	0.107	0.84	0.655	1.08	0.241	1	lm.nb	Microglial Markers, Neurogenesis	NM_009255.2:1210
Mapk13-mRNA	-0.261	0.19	-0.634	0.112	0.835	0.645	1.08	0.243	1	lm.nb	MAPK & PI3K	NM_011950.1:395
Gfap-mRNA	0.35	0.258	-0.155	0.856	1.27	0.898	1.81	0.246	1	lm.nb	Astrocyte DifferentiationFunction, Astrocyte Markers, Cytoskeletal Dynamics, JAK-STAT	NM_001131020.1:610
Nmnat2-mRNA	-0.109	0.0804	-0.267	0.0485	0.927	0.831	1.03	0.246	1	loglinear	Cytoskeletal Dynamics	NM_175460.3:544
Ptk2b-mRNA	-0.229	0.17	-0.562	0.104	0.853	0.677	1.07	0.249	1	lm.nb	Calcium Signaling, Cytoskeletal Dynamics, NO Metabolism and Signaling	NM_001162365.1:2000
Adamts1-mRNA	-0.342	0.254	-0.841	0.156	0.789	0.558	1.11	0.25	1	lm.nb	Microglial Markers	NM_009621.4:2725
Etv5-mRNA	-0.135	0.1	-0.331	0.0615	0.911	0.795	1.04	0.25	1	loglinear	Neurogenesis	NM_023794.2:425
Plekhb1-mRNA	0.122	0.0904	-0.0556	0.299	1.09	0.962	1.23	0.25	1	loglinear		NM_001163184.1:594
Ptpn1-mRNA	-0.0661	0.0495	-0.163	0.031	0.955	0.893	1.02	0.253	1	loglinear	Insulin Signaling, Interferon Signaling	NM_011201.3:509
Atp6v1b2-mRNA	-0.0401	0.0301	-0.0991	0.0188	0.973	0.934	1.01	0.253	1	loglinear	Ion Transport, Phagocytosis, Primed Microglia	NM_007509.3:1017
Bace1-mRNA	-0.146	0.11	-0.362	0.0691	0.904	0.778	1.05	0.254	1	loglinear	Cytoskeletal Dynamics	NM_001145947.2:1364
Tomm20-mRNA	-0.128	0.0963	-0.317	0.0607	0.915	0.803	1.04	0.254	1	loglinear	Autophagy	NM_024214.2:330
Sqstm1-mRNA	-0.0643	0.0484	-0.159	0.0306	0.956	0.896	1.02	0.255	1	loglinear	Autophagy	NM_011018.3:280
Pmp22-mRNA	-0.13	0.0979	-0.322	0.0621	0.914	0.8	1.04	0.255	1	loglinear	Myelogenesis	NM_008885.2:395
Prkar1a-mRNA	-0.168	0.127	-0.417	0.0806	0.89	0.749	1.06	0.256	1	loglinear	Insulin Signaling	NM_001313973.2:1270
Lyz2-mRNA	0.349	0.265	-0.17	0.869	1.27	0.889	1.83	0.258	1	lm.nb	Microglia Neurodegenerative Phenotype (MGnD), Stage 1 DAM	NM_017372.3:71
Crkl-mRNA	-0.109	0.0841	-0.274	0.0556	0.927	0.827	1.04	0.264	1	loglinear	Insulin Signaling, MAPK & PI3K, Neurotrophin Signaling, Phagocytosis	NM_001277231.1:700
Ticam1-mRNA	0.127	0.0976	-0.0647	0.318	1.09	0.956	1.25	0.265	1	loglinear	Apoptosis, NF-kappaB Signaling, NO Metabolism and Signaling	NM_174989.4:2159
Rab3a-mRNA	-0.0824	0.0636	-0.207	0.0423	0.944	0.866	1.03	0.265	1	loglinear	GABAergic Synapse, Glutamatergic Synapse	NM_009001.6:288
Adrb1-mRNA	-0.188	0.146	-0.475	0.0984	0.878	0.719	1.07	0.267	1	lm.nb	Calcium Signaling, Neuroactive Ligands and Receptors	NM_007419.3:667
Ccnh-mRNA	-0.078	0.0606	-0.197	0.0408	0.947	0.872	1.03	0.267	1	loglinear	Cell Cycle	NM_023243.2:960
Serping1-mRNA	0.281	0.219	-0.149	0.71	1.21	0.902	1.64	0.269	1	lm.nb	A1 Astrocyte, Complement System	NM_009776.3:1480
Cntnap1-mRNA	0.217	0.172	-0.12	0.553	1.16	0.92	1.47	0.275	1	loglinear	Cell Migration, Cytoskeletal Dynamics, Myelogenesis, Oligodendrocyte DifferentiationMaturation	NM_016782.2:1105
Galc-mRNA	-0.121	0.0972	-0.312	0.0691	0.919	0.806	1.05	0.28	1	loglinear	Myelogenesis, Primed Microglia	NM_008079.3:436
Ddah1-mRNA	0.0769	0.0617	-0.044	0.198	1.05	0.97	1.15	0.281	1	loglinear	NO Metabolism and Signaling	NM_026993.3:735
Nwd1-mRNA	0.168	0.136	-0.0978	0.434	1.12	0.934	1.35	0.283	1	loglinear		NM_176940.5:3564
Gmpr2-mRNA	-0.15	0.121	-0.387	0.0876	0.901	0.765	1.06	0.284	1	loglinear	Primed Microglia	NM_177992.2:276
Ptgs2-mRNA	-0.801	0.649	-2.07	0.471	0.574	0.238	1.39	0.285	1	lm.nb	A2 Astrocyte, Cannabinoid Signaling, Lipid Metabolism, NF-kappaB Signaling, NO Metabolism and Signaling, Serotonergic Synapse	NM_011198.3:675
Zfp365-mRNA	-0.0613	0.0498	-0.159	0.0362	0.958	0.896	1.03	0.286	1	loglinear	Neurogenesis, Oligodendrocyte DifferentiationMaturation	NM_178679.2:1118
Unc79-mRNA	-0.132	0.108	-0.345	0.0806	0.913	0.788	1.06	0.291	1	loglinear	Ion Transport	NM_001081017.2:718
Gdpd2-mRNA	0.184	0.151	-0.112	0.481	1.14	0.925	1.4	0.291	1	lm.nb		NM_023608.3:1438
Trim35-mRNA	-0.0869	0.0717	-0.227	0.0536	0.942	0.854	1.04	0.292	1	loglinear	Interferon Signaling	NM_029979.3:1410
Cnr1-mRNA	-0.364	0.302	-0.955	0.227	0.777	0.516	1.17	0.294	1	loglinear	Cannabinoid Signaling, Neuroactive Ligands and Receptors	NM_007726.3:678
Pmepa1-mRNA	-0.431	0.357	-1.13	0.27	0.742	0.457	1.21	0.295	1	lm.nb	TGF-Beta Signaling	NM_022995.3:364
Atp5b-mRNA	-0.0544	0.0453	-0.143	0.0344	0.963	0.905	1.02	0.296	1	loglinear	Glucose Metabolism	NM_016774.3:1305
Spp1-mRNA	-0.309	0.257	-0.814	0.196	0.807	0.569	1.15	0.297	1	lm.nb	Microglia Neurodegenerative Phenotype (MGnD), Neurogenesis, Primed Microglia	NM_009263.3:420
Stambpl1-mRNA	-0.177	0.148	-0.467	0.114	0.885	0.723	1.08	0.299	1	loglinear	Primed Microglia	NM_029682.4:1040
Tusc3-mRNA	0.0418	0.0351	-0.027	0.111	1.03	0.981	1.08	0.299	1	loglinear	Proteotoxic Stress	NM_030254.3:720
Selenos-mRNA	0.152	0.13	-0.102	0.406	1.11	0.932	1.33	0.305	1	loglinear	NO Metabolism and Signaling, Proteotoxic Stress	NM_001348246.1:430
Cnp-mRNA	0.118	0.101	-0.0789	0.315	1.09	0.947	1.24	0.305	1	loglinear	Myelogenesis, Oligodendrocyte DifferentiationMaturation	NM_009923.2:166
Usp2-mRNA	0.119	0.102	-0.0799	0.318	1.09	0.946	1.25	0.306	1	loglinear	Microglial Markers, Primed Microglia	NM_016808.2:1710
Rab6b-mRNA	0.104	0.0883	-0.0695	0.276	1.07	0.953	1.21	0.306	1	loglinear	Primed Microglia	NM_173781.4:505
Ip6k2-mRNA	0.17	0.145	-0.115	0.455	1.13	0.923	1.37	0.307	1	lm.nb	Interferon Signaling	NM_029634.2:1084
Rfx4-mRNA	0.16	0.137	-0.109	0.428	1.12	0.927	1.35	0.308	1	loglinear	Astrocyte Markers	NM_027689.3:686
Ptx3-mRNA	0.297	0.255	-0.203	0.797	1.23	0.869	1.74	0.309	1	lm.nb	A2 Astrocyte, NO Metabolism and Signaling	NM_008987.3:692
S100a10-mRNA	-0.0935	0.0806	-0.251	0.0644	0.937	0.84	1.05	0.311	1	loglinear	A2 Astrocyte	NM_009112.2:154
Slc24a3-mRNA	-0.585	0.504	-1.57	0.404	0.667	0.336	1.32	0.311	1	lm.nb	Primed Microglia	NM_001356497.1:2070
Dlat-mRNA	-0.0663	0.0573	-0.179	0.046	0.955	0.883	1.03	0.312	1	loglinear	Glucose Metabolism	NM_145614.4:2046
Ahcyl1-mRNA	-0.044	0.0382	-0.119	0.0308	0.97	0.921	1.02	0.313	1	loglinear	Angiogenesis, Astrocyte Markers	NM_001357113.1:1340
Acsl4-mRNA	-0.181	0.157	-0.49	0.127	0.882	0.712	1.09	0.313	1	lm.nb	Lipid Metabolism, Neurogenesis	NM_207625.2:625
Sall1-mRNA	0.0777	0.0677	-0.0551	0.21	1.06	0.963	1.16	0.315	1	loglinear	Microglia Neurodegenerative Phenotype (MGnD), Neurogenesis	NM_021390.3:3209
Stxbp1-mRNA	-0.117	0.102	-0.317	0.0831	0.922	0.802	1.06	0.315	1	loglinear	Neurogenesis	NM_001113569.1:406
Ank-mRNA	0.158	0.138	-0.113	0.429	1.12	0.925	1.35	0.316	1	loglinear	Primed Microglia	NM_020332.4:795
Trim46-mRNA	0.126	0.11	-0.0898	0.342	1.09	0.94	1.27	0.316	1	loglinear	Cytoskeletal Dynamics, Interferon Signaling, Neurogenesis	NM_001039466.1:814
C1qc-mRNA	0.288	0.255	-0.212	0.788	1.22	0.863	1.73	0.322	1	lm.nb	Complement System	NM_007574.2:708
Gpnmb-mRNA	-0.128	0.113	-0.35	0.0942	0.915	0.785	1.07	0.323	1	loglinear	Microglia Neurodegenerative Phenotype (MGnD), Primed Microglia	NM_053110.4:840
Atp6v1a-mRNA	0.0472	0.0421	-0.0352	0.13	1.03	0.976	1.09	0.324	1	loglinear	Ion Transport, Phagocytosis, Primed Microglia	NM_007508.5:434
Ctnnb1-mRNA	-0.0313	0.028	-0.0862	0.0235	0.979	0.942	1.02	0.325	1	loglinear	Wnt Signaling	NM_007614.3:452
Fbln5-mRNA	-0.169	0.152	-0.466	0.128	0.889	0.724	1.09	0.327	1	lm.nb	A1 Astrocyte	NM_001361987.1:1145
Hadh-mRNA	0.13	0.117	-0.0989	0.359	1.09	0.934	1.28	0.328	1	loglinear	Lipid Metabolism	NM_008212.3:883
Dusp3-mRNA	-0.142	0.128	-0.392	0.108	0.906	0.762	1.08	0.328	1	loglinear	MAPK & PI3K, Neurotrophin Signaling	NM_028207.3:307
Kitl-mRNA	-0.16	0.144	-0.443	0.122	0.895	0.736	1.09	0.328	1	lm.nb	MAPK & PI3K	NM_013598.1:280
Tomm70a-mRNA	-0.0447	0.0402	-0.124	0.0342	0.97	0.918	1.02	0.329	1	loglinear	Autophagy	NM_138599.5:1460
Eno2-mRNA	0.126	0.114	-0.0966	0.349	1.09	0.935	1.27	0.329	1	loglinear	Glucose Metabolism, Hypoxia, Neuronal Markers	NM_013509.2:775
Hexb-mRNA	0.0565	0.0511	-0.0437	0.157	1.04	0.97	1.11	0.331	1	loglinear	Homeostatic Microglia, Microglial Markers, Neurogenesis	NM_010422.2:805
Jun-mRNA	-0.0888	0.081	-0.247	0.0699	0.94	0.842	1.05	0.334	1	loglinear	MAPK & PI3K, Microglia Neurodegenerative Phenotype (MGnD), Microglial Markers, Neurogenesis, T-cell signaling, Wnt Signaling	NM_010591.2:1783
Sox9-mRNA	0.123	0.113	-0.0974	0.344	1.09	0.935	1.27	0.335	1	loglinear	Astrocyte Markers, Neurogenesis, Oligodendrocyte DifferentiationMaturation	NM_011448.4:1036
Nsf-mRNA	-0.0324	0.0297	-0.0906	0.0258	0.978	0.939	1.02	0.336	1	loglinear	GABAergic Synapse	NM_008740.2:395
Amph-mRNA	-0.18	0.165	-0.504	0.144	0.883	0.705	1.11	0.338	1	loglinear	Phagocytosis	NM_175007.1:1212
Sybu-mRNA	0.233	0.214	-0.187	0.652	1.17	0.878	1.57	0.338	1	lm.nb	Cytoskeletal Dynamics	NM_176998.4:1685
Nos1ap-mRNA	-0.118	0.109	-0.332	0.0963	0.922	0.795	1.07	0.342	1	loglinear	NO Metabolism and Signaling, Oxidative & Nitrosative Stress	NM_001109985.1:788
Dync1li1-mRNA	-0.201	0.188	-0.568	0.167	0.87	0.674	1.12	0.345	1	loglinear	Antigen Processing and Presentation	NM_146229.2:740
Serinc3-mRNA	-0.0832	0.0779	-0.236	0.0694	0.944	0.849	1.05	0.345	1	loglinear	Microglia Neurodegenerative Phenotype (MGnD), Primed Microglia	NM_012032.4:648
Vegfa-mRNA	-0.134	0.126	-0.381	0.112	0.911	0.768	1.08	0.346	1	loglinear	Angiogenesis, Hypoxia, Microglia Neurodegenerative Phenotype (MGnD), Neurogenesis	NM_009505.4:1332
Syngr1-mRNA	-0.0957	0.09	-0.272	0.0806	0.936	0.828	1.06	0.347	1	loglinear	Neurogenesis	NM_009303.2:252
Crot-mRNA	0.0548	0.0517	-0.0464	0.156	1.04	0.968	1.11	0.348	1	loglinear	Lipid Metabolism	NM_023733.3:1829
Fbxw11-mRNA	0.0572	0.054	-0.0487	0.163	1.04	0.967	1.12	0.349	1	loglinear	Antigen Processing and Presentation, Circadian Signaling, Wnt Signaling	NM_134015.2:276
Khsrp-mRNA	0.083	0.0784	-0.0708	0.237	1.06	0.952	1.18	0.35	1	loglinear	Proteotoxic Stress	NM_010613.3:1095
Stat1-mRNA	0.062	0.0586	-0.0529	0.177	1.04	0.964	1.13	0.35	1	loglinear	JAK-STAT, Primed Microglia	NM_009283.3:1590
Myo5a-mRNA	-0.167	0.159	-0.479	0.145	0.891	0.717	1.11	0.353	1	lm.nb	Cytoskeletal Dynamics, Myelogenesis	NM_010864.2:2915
Cpne2-mRNA	0.0306	0.0291	-0.0266	0.0877	1.02	0.982	1.06	0.353	1	loglinear	Astrocyte Markers	NM_153507.2:759
Cltc-mRNA	0.0481	0.046	-0.042	0.138	1.03	0.971	1.1	0.354	1	loglinear	Gap Junctions, Wnt Signaling	NM_001003908.1:605
Atp6v1e1-mRNA	-0.144	0.139	-0.416	0.128	0.905	0.75	1.09	0.358	1	loglinear	Ion Transport, Phagocytosis	NM_007510.2:478
Extl2-mRNA	0.0566	0.0549	-0.0509	0.164	1.04	0.965	1.12	0.36	1	loglinear	Proteotoxic Stress	NM_001163514.1:1052
Atp2a2-mRNA	-0.0806	0.0782	-0.234	0.0726	0.946	0.85	1.05	0.361	1	loglinear	Calcium Signaling, Ion Transport	NM_009722.3:1953
Dock3-mRNA	-0.102	0.099	-0.296	0.092	0.932	0.815	1.07	0.361	1	loglinear	Neurotrophin Signaling	NM_153413.2:590
Smad3-mRNA	0.146	0.144	-0.135	0.428	1.11	0.911	1.35	0.366	1	loglinear	Microglia Neurodegenerative Phenotype (MGnD), Primed Microglia, TGF-Beta Signaling, Wnt Signaling	NM_016769.4:1125
Tardbp-mRNA	0.104	0.103	-0.0982	0.307	1.07	0.934	1.24	0.37	1	loglinear	Proteotoxic Stress	NM_001008545.2:825
Tjp1-mRNA	-0.123	0.123	-0.364	0.118	0.918	0.777	1.08	0.372	1	loglinear	Gap Junctions, Primed Microglia	NM_009386.1:3565
Rlim-mRNA	0.0445	0.0445	-0.0427	0.132	1.03	0.971	1.1	0.374	1	loglinear	Antigen Processing and Presentation	NM_011276.3:780
Anapc7-mRNA	0.242	0.242	-0.232	0.717	1.18	0.851	1.64	0.374	1	loglinear	Cell Cycle	NM_019805.4:1234
Ncam1-mRNA	0.0945	0.0946	-0.0909	0.28	1.07	0.939	1.21	0.374	1	loglinear	Cell Migration, Neurogenesis, Neuronal Markers	NM_001113204.1:740
Cd47-mRNA	-0.0758	0.0763	-0.225	0.0737	0.949	0.855	1.05	0.376	1	loglinear	NO Metabolism and Signaling	NM_010581.3:165
Tlr4-mRNA	-0.173	0.175	-0.517	0.171	0.887	0.699	1.13	0.38	1	loglinear	Apoptosis, Astrocyte DifferentiationFunction, NF-kappaB Signaling, NO Metabolism and Signaling	NM_021297.3:2036
Tanc2-mRNA	-0.256	0.261	-0.768	0.255	0.837	0.587	1.19	0.381	1	lm.nb	Cytoskeletal Dynamics	NM_181071.3:1000
Ctsd-mRNA	-0.058	0.0597	-0.175	0.059	0.961	0.886	1.04	0.386	1	loglinear	Apoptosis, Autophagy, Homeostatic Microglia, Microglia Neurodegenerative Phenotype (MGnD), Microglial Markers, Stage 1 DAM	NM_009983.2:585
Hectd1-mRNA	0.0599	0.0621	-0.0618	0.182	1.04	0.958	1.13	0.389	1	loglinear	Antigen Processing and Presentation	NM_144788.2:1290
Slc9a6-mRNA	-0.0515	0.0536	-0.157	0.0537	0.965	0.897	1.04	0.392	1	loglinear	Neurogenesis	NM_172780.3:1479
Gng2-mRNA	-0.16	0.167	-0.487	0.167	0.895	0.713	1.12	0.392	1	loglinear	Cannabinoid Signaling, Cholinergic synapse, Dopaminergic Synapse, GABAergic Synapse, Glutamatergic Synapse, Primed Microglia, Serotonergic Synapse	NM_010315.4:474
Klhl12-mRNA	-0.101	0.106	-0.309	0.106	0.932	0.807	1.08	0.393	1	loglinear	Wnt Signaling	NM_153128.2:1068
Gria4-mRNA	-0.142	0.149	-0.434	0.15	0.906	0.74	1.11	0.394	1	loglinear	Cannabinoid Signaling, Dopaminergic Synapse, Glutamatergic Synapse, Neuroactive Ligands and Receptors	NM_001113180.1:1274
Olfml3-mRNA	0.16	0.168	-0.17	0.49	1.12	0.889	1.4	0.395	1	loglinear	Microglial Markers, Primed Microglia	NM_133859.2:1035
Sec23a-mRNA	0.0787	0.0828	-0.0836	0.241	1.06	0.944	1.18	0.396	1	loglinear	Antigen Processing and Presentation, Proteotoxic Stress	NM_009147.2:1445
Gprasp1-mRNA	-0.0439	0.0462	-0.134	0.0466	0.97	0.911	1.03	0.396	1	loglinear	Primed Microglia	NM_001004359.2:3058
Cyp2u1-mRNA	-0.0625	0.0658	-0.191	0.0664	0.958	0.876	1.05	0.396	1	loglinear	Lipid Metabolism	NM_027816.3:520
Trim37-mRNA	0.125	0.131	-0.133	0.382	1.09	0.912	1.3	0.396	1	lm.nb	Antigen Processing and Presentation	NM_197987.2:972
Gas7-mRNA	0.254	0.268	-0.271	0.779	1.19	0.829	1.72	0.397	1	loglinear	Neurogenesis, Primed Microglia	NM_001277080.1:565
Atp6v1g2-mRNA	0.124	0.131	-0.133	0.381	1.09	0.912	1.3	0.397	1	loglinear	Ion Transport, Phagocytosis	NM_023179.3:371
Cx3cl1-mRNA	-0.2	0.212	-0.616	0.215	0.87	0.653	1.16	0.398	1	lm.nb	Chemokines	NM_009142.3:125
Camk4-mRNA	0.261	0.282	-0.291	0.814	1.2	0.817	1.76	0.407	1	lm.nb	Calcium Signaling	NM_009793.3:1240
Gphn-mRNA	0.199	0.216	-0.225	0.623	1.15	0.856	1.54	0.409	1	lm.nb	GABAergic Synapse	NM_145965.2:1212
Atp2b4-mRNA	0.0847	0.0924	-0.0963	0.266	1.06	0.935	1.2	0.411	1	loglinear	Calcium Signaling, Ion Transport, NO Metabolism and Signaling	NM_001167949.1:3245
Ywhae-mRNA	-0.0757	0.0826	-0.238	0.0862	0.949	0.848	1.06	0.411	1	loglinear	Cell Cycle, Neurogenesis, Neurotrophin Signaling	NM_009536.4:428
Fcgrt-mRNA	0.133	0.145	-0.152	0.417	1.1	0.9	1.34	0.412	1	loglinear	Astrocyte Markers	NM_010189.3:750
Gabrb3-mRNA	0.141	0.154	-0.161	0.443	1.1	0.894	1.36	0.412	1	loglinear	Cannabinoid Signaling, GABAergic Synapse, Neuroactive Ligands and Receptors, Serotonergic Synapse	NM_008071.3:1144
Mertk-mRNA	-0.22	0.242	-0.695	0.255	0.859	0.618	1.19	0.415	1	loglinear	Microglia Neurodegenerative Phenotype (MGnD), Primed Microglia	NM_008587.1:1320
Entpd1-mRNA	-0.237	0.261	-0.749	0.275	0.848	0.595	1.21	0.415	1	lm.nb	Purinergic Signaling	NM_001304721.1:676
Gsn-mRNA	0.0625	0.0688	-0.0724	0.197	1.04	0.951	1.15	0.415	1	loglinear	Cytoskeletal Dynamics, Oligodendrocyte DifferentiationMaturation, Phagocytosis	NM_146120.3:624
Ppp2ca-mRNA	-0.0644	0.0715	-0.205	0.0757	0.956	0.868	1.05	0.418	1	loglinear	TGF-Beta Signaling	NM_019411.4:975
Phyh-mRNA	0.126	0.139	-0.148	0.399	1.09	0.903	1.32	0.419	1	loglinear	Lipid Metabolism	NM_010726.2:374
Stat3-mRNA	0.0765	0.0852	-0.0904	0.243	1.05	0.939	1.18	0.42	1	loglinear	JAK-STAT, Neurogenesis	NM_213659.2:2130
Atp1b1-mRNA	0.0891	0.0998	-0.107	0.285	1.06	0.929	1.22	0.422	1	loglinear	Ion Transport	NM_009721.6:1018
Amigo1-mRNA	0.0805	0.0903	-0.0966	0.258	1.06	0.935	1.2	0.423	1	loglinear	Myelogenesis, Neurogenesis, Primed Microglia	NM_001004293.2:925
Mapk8-mRNA	-0.0646	0.073	-0.208	0.0785	0.956	0.866	1.06	0.426	1	loglinear	MAPK & PI3K	NM_016700.3:970
Olig2-mRNA	-0.153	0.174	-0.495	0.188	0.899	0.71	1.14	0.428	1	lm.nb	Myelogenesis, Oligodendrocyte DifferentiationMaturation	NM_016967.2:160
Prkce-mRNA	0.0995	0.114	-0.123	0.322	1.07	0.918	1.25	0.43	1	loglinear	Phagocytosis	NM_011104.2:1510
Atg12-mRNA	0.0599	0.0687	-0.0746	0.194	1.04	0.95	1.14	0.432	1	loglinear	Autophagy	NM_026217.3:390
Tgm1-mRNA	-0.275	0.315	-0.892	0.342	0.827	0.539	1.27	0.432	1	lm.nb	A2 Astrocyte	NM_001161714.1:1530
Psmd10-mRNA	-0.0644	0.0743	-0.21	0.0812	0.956	0.865	1.06	0.435	1	loglinear	Antigen Processing and Presentation	NM_001164177.1:215
Serpina3n-mRNA	0.364	0.43	-0.479	1.21	1.29	0.717	2.31	0.445	1	lm.nb	Astrocyte Markers	NM_009252.2:119
Erlec1-mRNA	-0.0566	0.0669	-0.188	0.0745	0.962	0.878	1.05	0.445	1	loglinear	Proteotoxic Stress	NM_025745.3:940
Syn1-mRNA	0.107	0.127	-0.141	0.355	1.08	0.907	1.28	0.446	1	loglinear	Cytoskeletal Dynamics, Dopaminergic Synapse, Neurogenesis, Neuronal Markers, Serotonergic Synapse	NM_013680.4:570
Prkab1-mRNA	-0.0822	0.0974	-0.273	0.109	0.945	0.827	1.08	0.446	1	loglinear	Glucose Metabolism, Primed Microglia	NM_031869.2:511
Glul-mRNA	0.108	0.129	-0.144	0.36	1.08	0.905	1.28	0.448	1	loglinear	GABAergic Synapse, Glutamatergic Synapse, Microglia Neurodegenerative Phenotype (MGnD), Primed Microglia	NM_008131.3:466
Lgmn-mRNA	0.0377	0.0454	-0.0512	0.127	1.03	0.965	1.09	0.452	1	loglinear	Antigen Processing and Presentation, Microglial Markers	NM_011175.3:370
C1qb-mRNA	0.339	0.408	-0.46	1.14	1.26	0.727	2.2	0.453	1	lm.nb	Complement System, Homeostatic Microglia	NM_009777.2:865
Tgfb1-mRNA	-0.229	0.276	-0.77	0.313	0.853	0.586	1.24	0.454	1	lm.nb	Microglia Neurodegenerative Phenotype (MGnD), TGF-Beta Signaling	NM_011577.1:1470
Fgf13-mRNA	0.0894	0.108	-0.123	0.301	1.06	0.919	1.23	0.455	1	loglinear	Cytoskeletal Dynamics, Neurogenesis	NM_010200.2:700
Ulk1-mRNA	0.0618	0.0759	-0.0869	0.211	1.04	0.942	1.16	0.461	1	loglinear	Autophagy, Neurogenesis	NM_009469.3:2857
Sptan1-mRNA	-0.0994	0.123	-0.34	0.141	0.933	0.79	1.1	0.463	1	loglinear	Neurogenesis	NM_001177667.1:7553
Orc5-mRNA	-0.13	0.161	-0.446	0.185	0.914	0.734	1.14	0.463	1	loglinear	Cell Cycle	NM_011959.2:943
Cdc27-mRNA	-0.0825	0.102	-0.283	0.118	0.944	0.822	1.09	0.466	1	loglinear	Cell Cycle	NM_145436.2:1490
Bhlhe40-mRNA	0.0881	0.109	-0.127	0.303	1.06	0.916	1.23	0.466	1	loglinear	Circadian Signaling, Microglia Neurodegenerative Phenotype (MGnD)	NM_011498.4:474
B4galt6-mRNA	-0.088	0.11	-0.304	0.128	0.941	0.81	1.09	0.47	1	loglinear	Myelogenesis, Oligodendrocyte DifferentiationMaturation	NM_019737.2:1465
Atp9a-mRNA	-0.0142	0.0179	-0.0493	0.0208	0.99	0.966	1.01	0.471	1	loglinear	Ion Transport	NM_015731.3:2812
Npas2-mRNA	0.396	0.504	-0.593	1.38	1.32	0.663	2.61	0.476	1	lm.nb	Circadian Signaling	NM_008719.2:770
B3gnt5-mRNA	0.11	0.14	-0.165	0.384	1.08	0.892	1.31	0.478	1	loglinear	A2 Astrocyte	NM_001159407.1:1738
Atg2b-mRNA	-0.0764	0.0979	-0.268	0.116	0.948	0.83	1.08	0.479	1	loglinear	Autophagy	NM_029654.4:4408
Grk3-mRNA	-0.123	0.159	-0.435	0.189	0.918	0.74	1.14	0.483	1	loglinear	Glutamatergic Synapse	NM_177078.4:424
Cep68-mRNA	-0.0976	0.128	-0.348	0.152	0.935	0.786	1.11	0.487	1	loglinear	Primed Microglia	NM_172260.3:1135
Gas6-mRNA	0.0478	0.0627	-0.0751	0.171	1.03	0.949	1.13	0.488	1	loglinear	Neurogenesis	NM_019521.2:434
Braf-mRNA	0.0749	0.1	-0.121	0.271	1.05	0.92	1.21	0.495	1	loglinear	MAPK & PI3K	NM_139294.5:1102
Tiam1-mRNA	0.2	0.272	-0.332	0.733	1.15	0.794	1.66	0.502	1	lm.nb	Cytoskeletal Dynamics, Neurogenesis, Neurotrophin Signaling	NM_009384.3:4396
Tspan7-mRNA	0.0693	0.0943	-0.115	0.254	1.05	0.923	1.19	0.503	1	loglinear	Astrocyte Markers	NM_019634.2:670
Adcy5-mRNA	0.102	0.14	-0.173	0.378	1.07	0.887	1.3	0.506	1	loglinear	Chemokines	NM_001012765.4:3904
Ptprm-mRNA	-0.0921	0.128	-0.343	0.159	0.938	0.788	1.12	0.511	1	loglinear	Cell Migration, Neurogenesis	NM_008984.2:2860
Ptprz1-mRNA	0.0446	0.062	-0.077	0.166	1.03	0.948	1.12	0.512	1	loglinear	Astrocyte Markers, Myelogenesis, Oligodendrocyte DifferentiationMaturation	NM_001081306.1:1200
Pdhb-mRNA	-0.0233	0.0326	-0.0871	0.0405	0.984	0.941	1.03	0.514	1	loglinear	Glucose Metabolism	NM_024221.3:845
Egfr-mRNA	-0.125	0.176	-0.47	0.22	0.917	0.722	1.16	0.516	1	loglinear	Astrocyte DifferentiationFunction, MAPK & PI3K, Neurogenesis	NM_207655.2:1335
Epb41l3-mRNA	-0.0906	0.127	-0.34	0.159	0.939	0.79	1.12	0.516	1	loglinear	Cytoskeletal Dynamics, Myelogenesis	NM_013813.1:2422
Fth1-mRNA	0.0793	0.112	-0.14	0.298	1.06	0.908	1.23	0.517	1	loglinear	Microglia Neurodegenerative Phenotype (MGnD), Stage 1 DAM	NM_010239.1:446
Cst3-mRNA	-0.0634	0.0897	-0.239	0.112	0.957	0.847	1.08	0.519	1	loglinear	Homeostatic Microglia	NM_009976.3:214
Mef2a-mRNA	-0.0594	0.0843	-0.225	0.106	0.96	0.856	1.08	0.52	1	loglinear	Cytokines, Microglia Neurodegenerative Phenotype (MGnD), Neurogenesis, Neurotrophin Signaling	NM_001033713.1:486
Nes-mRNA	-0.0563	0.0798	-0.213	0.1	0.962	0.863	1.07	0.52	1	loglinear	Cytoskeletal Dynamics	NM_016701.3:2716
Sirpa-mRNA	0.0445	0.0633	-0.0796	0.169	1.03	0.946	1.12	0.521	1	loglinear	NO Metabolism and Signaling	NM_001291020.1:1613
Cntnap2-mRNA	-0.0924	0.132	-0.351	0.166	0.938	0.784	1.12	0.522	1	loglinear	Cell Migration, Cytoskeletal Dynamics, Myelogenesis	NM_001004357.2:3985
Nf1-mRNA	-0.0601	0.0861	-0.229	0.109	0.959	0.853	1.08	0.523	1	loglinear	Astrocyte DifferentiationFunction, MAPK & PI3K, Neurogenesis, Oligodendrocyte DifferentiationMaturation	NM_010897.2:2705
Itga7-mRNA	-0.109	0.156	-0.414	0.197	0.927	0.75	1.15	0.524	1	lm.nb	Cell Migration	NM_008398.2:2435
Cables1-mRNA	-0.0549	0.0788	-0.209	0.0995	0.963	0.865	1.07	0.524	1	loglinear	Cell Cycle	NM_022021.2:2105
Tap1-mRNA	-0.0363	0.0522	-0.139	0.066	0.975	0.908	1.05	0.525	1	loglinear	Antigen Processing and Presentation, Primed Microglia	NM_001161730.1:856
Dmd-mRNA	-0.04	0.0576	-0.153	0.0729	0.973	0.899	1.05	0.526	1	loglinear	Blood Brain Barrier, Cytoskeletal Dynamics, Neurogenesis	NM_007868.5:10045
Map3k4-mRNA	-0.0772	0.112	-0.296	0.141	0.948	0.815	1.1	0.527	1	loglinear	MAPK & PI3K	NM_011948.2:2138
Cd68-mRNA	-0.144	0.21	-0.556	0.268	0.905	0.68	1.2	0.532	1	loglinear	Microglial Markers, Primed Microglia	NM_001291058.1:780
Ctsl-mRNA	0.0944	0.138	-0.177	0.366	1.07	0.884	1.29	0.533	1	lm.nb	Apoptosis, Autophagy, Microglia Neurodegenerative Phenotype (MGnD), Stage 2 DAM	NM_009984.3:45
Calm1-mRNA	0.0904	0.136	-0.175	0.356	1.06	0.885	1.28	0.542	1	loglinear	Calcium Signaling	NM_009790.5:599
Epb41l2-mRNA	0.0529	0.0796	-0.103	0.209	1.04	0.931	1.16	0.543	1	loglinear	Cytoskeletal Dynamics	NM_001199265.1:870
Orc4-mRNA	-0.0458	0.0691	-0.181	0.0896	0.969	0.882	1.06	0.544	1	loglinear	Cell Cycle	NM_001355296.1:272
Cacna2d1-mRNA	-0.217	0.327	-0.859	0.425	0.86	0.551	1.34	0.544	1	lm.nb	Calcium Signaling, Ion Transport	NM_001110845.1:3465
Nrxn1-mRNA	0.0876	0.133	-0.172	0.347	1.06	0.887	1.27	0.545	1	loglinear	Cell Migration, Neurogenesis	NM_001346960.1:2013
Atp6v0d1-mRNA	-0.0339	0.0516	-0.135	0.0671	0.977	0.911	1.05	0.546	1	loglinear	Cytoskeletal Dynamics, Ion Transport, Phagocytosis	NM_013477.3:640
Anapc1-mRNA	0.0291	0.0444	-0.0579	0.116	1.02	0.961	1.08	0.547	1	loglinear	Cell Cycle	NM_008569.2:908
S100b-mRNA	-0.0893	0.136	-0.357	0.178	0.94	0.781	1.13	0.548	1	loglinear	Astrocyte Markers, Myelogenesis, Neurogenesis	NM_009115.3:150
Parp2-mRNA	0.0508	0.0782	-0.102	0.204	1.04	0.931	1.15	0.551	1	loglinear	Apoptosis	NM_009632.2:1325
Dld-mRNA	-0.0403	0.0625	-0.163	0.0822	0.972	0.893	1.06	0.555	1	loglinear	Glucose Metabolism	NM_007861.4:252
Amigo2-mRNA	-0.163	0.253	-0.66	0.334	0.893	0.633	1.26	0.555	1	loglinear	A1 Astrocyte	NM_001164602.1:1028
Tbk1-mRNA	-0.0896	0.14	-0.363	0.184	0.94	0.777	1.14	0.556	1	loglinear	Autophagy, Cytokines, NF-kappaB Signaling	NM_019786.4:440
Pcca-mRNA	0.061	0.0975	-0.13	0.252	1.04	0.914	1.19	0.565	1	loglinear	Lipid Metabolism	NM_144844.2:1558
Map2-mRNA	0.0422	0.0677	-0.0905	0.175	1.03	0.939	1.13	0.567	1	loglinear	Cytoskeletal Dynamics, Neurogenesis, Neuronal Markers	NM_008632.2:1462
Aplp2-mRNA	0.0436	0.0703	-0.0941	0.181	1.03	0.937	1.13	0.568	1	loglinear	Primed Microglia	NM_001102456.2:470
Gabarapl1-mRNA	0.0251	0.0408	-0.0549	0.105	1.02	0.963	1.08	0.572	1	loglinear	Autophagy, GABAergic Synapse	NM_020590.4:420
Ncam2-mRNA	0.146	0.24	-0.324	0.617	1.11	0.799	1.53	0.575	1	loglinear	Cell Migration, Neurogenesis	NM_010954.4:1840
Panx1-mRNA	-0.115	0.189	-0.485	0.255	0.924	0.715	1.19	0.576	1	loglinear	Inflammasome	NM_019482.2:1322
Ifnar1-mRNA	-0.0385	0.0638	-0.164	0.0866	0.974	0.893	1.06	0.579	1	loglinear	Interferon Signaling	NM_010508.1:1195
Arntl-mRNA	-0.111	0.187	-0.478	0.255	0.926	0.718	1.19	0.584	1	loglinear	Circadian Signaling, Dopaminergic Synapse	NM_007489.3:1519
Gng3-mRNA	-0.066	0.111	-0.283	0.151	0.955	0.822	1.11	0.584	1	loglinear	Cannabinoid Signaling, Cholinergic synapse, Dopaminergic Synapse, GABAergic Synapse, Glutamatergic Synapse, Serotonergic Synapse	NM_010316.3:313
P2ry1-mRNA	0.0421	0.0708	-0.0967	0.181	1.03	0.935	1.13	0.584	1	loglinear	Neuroactive Ligands and Receptors, Purinergic Signaling	NM_008772.4:920
Adgra2-mRNA	-0.168	0.284	-0.724	0.388	0.89	0.605	1.31	0.586	1	lm.nb	Blood Brain Barrier	NM_054044.2:2855
Pgam1-mRNA	0.0531	0.0904	-0.124	0.23	1.04	0.918	1.17	0.589	1	loglinear	Glucose Metabolism	NM_023418.2:466
Cacnb2-mRNA	-0.0555	0.0952	-0.242	0.131	0.962	0.846	1.1	0.591	1	loglinear	MAPK & PI3K	NM_023116.3:735
Atp5g3-mRNA	0.0635	0.109	-0.15	0.277	1.05	0.901	1.21	0.591	1	loglinear	Glucose Metabolism	NM_175015.2:172
Adh5-mRNA	0.0249	0.0429	-0.0592	0.109	1.02	0.96	1.08	0.593	1	loglinear	Lipid Metabolism	NM_007410.3:1114
Fabp5-mRNA	-0.124	0.219	-0.553	0.306	0.918	0.682	1.24	0.603	1	loglinear	Microglia Neurodegenerative Phenotype (MGnD)	NM_010634.3:303
Ctsf-mRNA	0.0102	0.0181	-0.0253	0.0457	1.01	0.983	1.03	0.603	1	loglinear	Apoptosis, Microglial Markers	NM_019861.1:625
Itm2a-mRNA	0.133	0.238	-0.333	0.599	1.1	0.794	1.51	0.606	1	lm.nb	Blood Brain Barrier	NM_008409.2:670
P2rx7-mRNA	-0.0508	0.0911	-0.229	0.128	0.965	0.853	1.09	0.607	1	loglinear	Calcium Signaling, Inflammasome, Neuroactive Ligands and Receptors	NM_001038839.2:378
Ndufb5-mRNA	-0.0296	0.0533	-0.134	0.0748	0.98	0.911	1.05	0.608	1	loglinear	Cannabinoid Signaling	NM_025316.2:106
Cdc23-mRNA	0.0592	0.107	-0.151	0.269	1.04	0.901	1.21	0.61	1	loglinear	Cell Cycle	NM_178347.4:1286
Lilrb4a-mRNA	0.193	0.351	-0.494	0.881	1.14	0.71	1.84	0.611	1	loglinear	Microglia Neurodegenerative Phenotype (MGnD), Stage 2 DAM	NM_013532.3:348
Rbx1-mRNA	0.0298	0.0547	-0.0774	0.137	1.02	0.948	1.1	0.614	1	loglinear	Cell Cycle, Circadian Signaling, Hypoxia, Proteotoxic Stress, Wnt Signaling	NM_019712.3:185
Psen1-mRNA	-0.0352	0.0646	-0.162	0.0914	0.976	0.894	1.07	0.615	1	loglinear	Astrocyte DifferentiationFunction, Neurogenesis, Neurotrophin Signaling, Wnt Signaling	NM_008943.2:1294
Cspg4-mRNA	-0.13	0.238	-0.596	0.337	0.914	0.661	1.26	0.615	1	loglinear	Neurogenesis	NM_139001.2:1530
Map2k4-mRNA	0.0601	0.11	-0.156	0.277	1.04	0.897	1.21	0.615	1	loglinear	MAPK & PI3K	NM_009157.4:928
Lamp1-mRNA	0.0157	0.0289	-0.0409	0.0723	1.01	0.972	1.05	0.616	1	loglinear	Autophagy	NM_010684.2:1248
Reep5-mRNA	-0.0512	0.0945	-0.237	0.134	0.965	0.849	1.1	0.617	1	loglinear	Primed Microglia	NM_007874.3:186
Eif2b5-mRNA	0.015	0.0283	-0.0405	0.0705	1.01	0.972	1.05	0.625	1	loglinear	Astrocyte DifferentiationFunction, Myelogenesis, Oligodendrocyte DifferentiationMaturation	NM_172265.2:792
Atg5-mRNA	-0.0374	0.0716	-0.178	0.103	0.974	0.884	1.07	0.629	1	loglinear	Autophagy	NM_053069.6:305
Ccl2-mRNA	0.215	0.411	-0.591	1.02	1.16	0.664	2.03	0.629	1	lm.nb	Chemokines, Microglial Markers	NM_011333.3:415
Adcyap1r1-mRNA	0.0829	0.161	-0.233	0.399	1.06	0.851	1.32	0.634	1	loglinear	Astrocyte Markers, Neuroactive Ligands and Receptors, Neurotrophin Signaling	NM_001025372.2:1005
Rnasel-mRNA	-0.139	0.272	-0.672	0.394	0.908	0.628	1.31	0.636	1	lm.nb	Interferon Signaling	NM_011882.2:2386
Apoe-mRNA	0.0377	0.0747	-0.109	0.184	1.03	0.927	1.14	0.64	1	loglinear	Astrocyte Markers, Microglia Neurodegenerative Phenotype (MGnD), Primed Microglia, Stage 1 DAM	NM_001305844.1:903
Sox2-mRNA	0.0397	0.079	-0.115	0.195	1.03	0.923	1.14	0.642	1	loglinear	Neurogenesis	NM_011443.3:958
Tmsb4x-mRNA	0.0289	0.058	-0.0847	0.143	1.02	0.943	1.1	0.644	1	loglinear	Cytoskeletal Dynamics, Homeostatic Microglia	NM_021278.2:136
Tpi1-mRNA	-0.0745	0.149	-0.367	0.218	0.95	0.775	1.16	0.644	1	loglinear	Glucose Metabolism, Primed Microglia	NM_009415.2:86
Cacna2d3-mRNA	-0.133	0.27	-0.662	0.396	0.912	0.632	1.32	0.648	1	loglinear	Calcium Signaling, Ion Transport	NM_009785.1:696
Tln2-mRNA	0.0621	0.127	-0.187	0.311	1.04	0.879	1.24	0.65	1	loglinear	Cell Migration	NM_001081242.2:7606
Ptk2-mRNA	-0.0147	0.0302	-0.074	0.0446	0.99	0.95	1.03	0.653	1	loglinear	Cell Migration	NM_007982.2:1060
Dlx2-mRNA	0.152	0.318	-0.472	0.776	1.11	0.721	1.71	0.658	1	lm.nb	Neurogenesis, Oligodendrocyte DifferentiationMaturation, TGF-Beta Signaling	NM_010054.2:320
Tsc1-mRNA	-0.0394	0.0825	-0.201	0.122	0.973	0.87	1.09	0.658	1	loglinear	Autophagy, Cytoskeletal Dynamics, Insulin Signaling, Neurogenesis	NM_001289575.1:315
Adora1-mRNA	-0.0581	0.122	-0.298	0.182	0.96	0.813	1.13	0.66	1	loglinear	Neuroactive Ligands and Receptors, Purinergic Signaling	NM_001008533.3:1603
Sparc-mRNA	-0.0438	0.0924	-0.225	0.137	0.97	0.856	1.1	0.66	1	loglinear	Homeostatic Microglia, Primed Microglia	NM_001290817.1:815
Gria1-mRNA	0.152	0.324	-0.482	0.786	1.11	0.716	1.72	0.663	1	lm.nb	Cannabinoid Signaling, Dopaminergic Synapse, Glutamatergic Synapse, Neuroactive Ligands and Receptors	NM_001252403.1:2476
Chil1-mRNA	0.183	0.393	-0.587	0.953	1.14	0.666	1.94	0.666	1	lm.nb	Astrocyte Markers	NM_007695.2:337
Ppp3r1-mRNA	0.0164	0.0358	-0.0537	0.0866	1.01	0.963	1.06	0.67	1	loglinear	Calcium Signaling, MAPK & PI3K	NM_024459.2:335
Inpp5f-mRNA	-0.0132	0.0291	-0.0702	0.0438	0.991	0.952	1.03	0.673	1	loglinear	Cytoskeletal Dynamics, Neurogenesis	NM_178641.5:2806
Dnajc11-mRNA	0.0449	0.0991	-0.149	0.239	1.03	0.902	1.18	0.674	1	loglinear	Glucose Metabolism	NM_172704.3:1350
Psmd14-mRNA	-0.0311	0.069	-0.166	0.104	0.979	0.891	1.07	0.675	1	loglinear	Antigen Processing and Presentation	NM_021526.2:514
Prkacb-mRNA	0.0655	0.146	-0.22	0.351	1.05	0.859	1.28	0.676	1	loglinear	Calcium Signaling, MAPK & PI3K, Wnt Signaling	NM_001164198.1:760
Samm50-mRNA	-0.0399	0.0887	-0.214	0.134	0.973	0.862	1.1	0.676	1	loglinear	Glucose Metabolism	NM_178614.4:284
Fos-mRNA	-0.177	0.396	-0.952	0.599	0.885	0.517	1.51	0.678	1	lm.nb	MAPK & PI3K, T-cell signaling	NM_010234.2:900
Sec61a2-mRNA	-0.0895	0.201	-0.484	0.305	0.94	0.715	1.24	0.679	1	loglinear	Antigen Processing and Presentation, Proteotoxic Stress	NM_021305.3:1354
E2f3-mRNA	-0.0226	0.0513	-0.123	0.0781	0.984	0.918	1.06	0.683	1	loglinear	Cell Cycle	NM_001359994.1:845
Acot13-mRNA	-0.0384	0.0885	-0.212	0.135	0.974	0.863	1.1	0.687	1	loglinear	Lipid Metabolism	NM_025790.2:190
Sumo1-mRNA	0.0155	0.0358	-0.0546	0.0856	1.01	0.963	1.06	0.687	1	loglinear	Interferon Signaling	NM_009460.2:286
Ctss-mRNA	0.146	0.339	-0.518	0.81	1.11	0.698	1.75	0.689	1	lm.nb	Apoptosis, Homeostatic Microglia	NM_021281.2:740
Acly-mRNA	0.027	0.0628	-0.0961	0.15	1.02	0.936	1.11	0.689	1	loglinear	Lipid Metabolism	NM_001199296.1:1397
Fig4-mRNA	0.0517	0.122	-0.188	0.291	1.04	0.878	1.22	0.694	1	loglinear	Myelogenesis, Neurogenesis	NM_133999.1:755
Ap3m2-mRNA	0.0521	0.124	-0.191	0.295	1.04	0.876	1.23	0.696	1	loglinear	Primed Microglia	NM_001122820.1:425
Dnm1l-mRNA	-0.0382	0.0915	-0.218	0.141	0.974	0.86	1.1	0.698	1	loglinear	Apoptosis, Neurogenesis	NM_001025947.1:2075
Orc3-mRNA	0.024	0.0574	-0.0886	0.136	1.02	0.94	1.1	0.698	1	loglinear	Cell Cycle	NM_001159563.1:500
Trim45-mRNA	0.0714	0.172	-0.267	0.409	1.05	0.831	1.33	0.7	1	loglinear	Interferon Signaling	NM_001165952.1:1592
Mapk10-mRNA	-0.0324	0.0782	-0.186	0.121	0.978	0.879	1.09	0.7	1	loglinear	MAPK & PI3K	NM_001081567.1:1496
Sirt5-mRNA	0.0644	0.157	-0.243	0.372	1.05	0.845	1.29	0.702	1	loglinear	Glucose Metabolism	NM_178848.3:496
Cd9-mRNA	0.0529	0.13	-0.201	0.307	1.04	0.87	1.24	0.704	1	loglinear	Myelogenesis, Neurogenesis, Oligodendrocyte DifferentiationMaturation, Primed Microglia, Stage 2 DAM	NM_007657.3:620
Eid1-mRNA	-0.00868	0.0214	-0.0506	0.0332	0.994	0.966	1.02	0.706	1	loglinear	Primed Microglia	NM_025613.3:494
Pkd2-mRNA	0.0259	0.064	-0.0995	0.151	1.02	0.933	1.11	0.706	1	loglinear	NO Metabolism and Signaling	NM_008861.3:816
Itpr1-mRNA	-0.0441	0.11	-0.259	0.171	0.97	0.836	1.13	0.708	1	loglinear	Apoptosis, Calcium Signaling	NM_010585.2:660
Vim-mRNA	0.0504	0.127	-0.198	0.299	1.04	0.872	1.23	0.711	1	loglinear	Astrocyte DifferentiationFunction, Astrocyte Markers, Cytoskeletal Dynamics	NM_011701.4:1417
Tnfrsf21-mRNA	-0.0592	0.149	-0.351	0.233	0.96	0.784	1.18	0.712	1	loglinear	Cytokines, Oligodendrocyte DifferentiationMaturation	NM_178589.3:1455
Skp1a-mRNA	0.0257	0.0649	-0.101	0.153	1.02	0.932	1.11	0.712	1	loglinear	Cell Cycle, Circadian Signaling, Proteotoxic Stress, Wnt Signaling	NM_011543.4:490
Fbxl3-mRNA	0.0178	0.0455	-0.0714	0.107	1.01	0.952	1.08	0.716	1	loglinear	Antigen Processing and Presentation, Circadian Signaling	NM_015822.2:724
Agmo-mRNA	-0.0451	0.118	-0.277	0.187	0.969	0.825	1.14	0.722	1	loglinear	Lipid Metabolism	NM_178767.5:710
Vdac1-mRNA	-0.03	0.0795	-0.186	0.126	0.979	0.879	1.09	0.725	1	loglinear	Autophagy, Calcium Signaling	NM_011694.4:562
Cyfip2-mRNA	0.031	0.0844	-0.134	0.196	1.02	0.911	1.15	0.732	1	loglinear	Angiogenesis, Neurogenesis	NM_001252459.1:1136
Ranbp9-mRNA	0.021	0.0577	-0.092	0.134	1.01	0.938	1.1	0.734	1	loglinear	Neurogenesis	NM_019930.2:1920
Wasf1-mRNA	-0.0188	0.0518	-0.12	0.0828	0.987	0.92	1.06	0.735	1	loglinear	Angiogenesis, Phagocytosis	NM_031877.3:410
Por-mRNA	-0.0348	0.0966	-0.224	0.154	0.976	0.856	1.11	0.737	1	loglinear	NO Metabolism and Signaling	NM_008898.1:94
Hacd3-mRNA	-0.0376	0.105	-0.243	0.168	0.974	0.845	1.12	0.739	1	loglinear	Lipid Metabolism	NM_021345.2:302
Nptn-mRNA	-0.0098	0.0281	-0.0649	0.0453	0.993	0.956	1.03	0.745	1	loglinear	Cytoskeletal Dynamics, Neurogenesis	NM_009145.2:296
Prkci-mRNA	-0.0263	0.0759	-0.175	0.122	0.982	0.886	1.09	0.747	1	loglinear	Insulin Signaling, Neurogenesis	NM_008857.3:1635
Gria2-mRNA	0.0292	0.0853	-0.138	0.196	1.02	0.909	1.15	0.749	1	loglinear	Cannabinoid Signaling, Dopaminergic Synapse, Glutamatergic Synapse, Neuroactive Ligands and Receptors	NM_001039195.1:852
Arpc1a-mRNA	0.0129	0.0381	-0.0618	0.0875	1.01	0.958	1.06	0.753	1	loglinear	Phagocytosis	NM_019767.2:1086
Akt3-mRNA	-0.0271	0.0804	-0.185	0.13	0.981	0.88	1.09	0.753	1	loglinear	MAPK & PI3K	NM_011785.3:772
C3ar1-mRNA	0.17	0.512	-0.833	1.17	1.13	0.561	2.25	0.756	1	lm.nb	Complement System, Neuroactive Ligands and Receptors, Primed Microglia	NM_009779.2:555
Uchl1-mRNA	0.0435	0.134	-0.218	0.305	1.03	0.86	1.24	0.761	1	lm.nb	Cytoskeletal Dynamics, Neurogenesis	NM_011670.2:278
Opa1-mRNA	0.0362	0.111	-0.182	0.254	1.03	0.882	1.19	0.761	1	loglinear	Apoptosis, Neurogenesis	NM_001199177.1:2845
Ubqln2-mRNA	-0.0216	0.0666	-0.152	0.109	0.985	0.9	1.08	0.762	1	loglinear	Proteotoxic Stress	NM_018798.2:1970
Fgf2-mRNA	-0.0744	0.235	-0.536	0.387	0.95	0.69	1.31	0.768	1	lm.nb	Cytokines, MAPK & PI3K	NM_008006.2:287
Ywhag-mRNA	0.0229	0.0743	-0.123	0.169	1.02	0.918	1.12	0.773	1	loglinear	Cell Cycle, Neurogenesis	NM_018871.3:614
Nrcam-mRNA	0.0309	0.101	-0.167	0.229	1.02	0.891	1.17	0.774	1	loglinear	Astrocyte Markers, Cell Migration, Cytoskeletal Dynamics, Neurogenesis	NM_001146031.1:916
Psma5-mRNA	0.0348	0.114	-0.188	0.258	1.02	0.878	1.2	0.775	1	loglinear	Antigen Processing and Presentation	NM_011967.3:1005
Slc8a1-mRNA	0.0498	0.163	-0.27	0.37	1.04	0.829	1.29	0.775	1	lm.nb	Calcium Signaling	NM_011406.3:120
Map2k1-mRNA	0.0077	0.0253	-0.0418	0.0572	1.01	0.971	1.04	0.776	1	loglinear	MAPK & PI3K	NM_008927.4:774
Syn2-mRNA	-0.0514	0.171	-0.386	0.283	0.965	0.765	1.22	0.779	1	loglinear	Dopaminergic Synapse, Serotonergic Synapse	NM_013681.1:1330
App-mRNA	-0.02	0.0668	-0.151	0.111	0.986	0.901	1.08	0.78	1	loglinear	Astrocyte DifferentiationFunction, Cytoskeletal Dynamics, Neurogenesis, Serotonergic Synapse	NM_007471.2:511
Grb2-mRNA	-0.0287	0.0959	-0.217	0.159	0.98	0.861	1.12	0.78	1	loglinear	MAPK & PI3K, T-cell signaling	NM_008163.4:658
Tspo-mRNA	-0.0263	0.0885	-0.2	0.147	0.982	0.871	1.11	0.781	1	loglinear	Neuroactive Ligands and Receptors, Neurogenesis, NO Metabolism and Signaling	NM_009775.4:241
Ptpn11-mRNA	0.0126	0.0428	-0.0712	0.0964	1.01	0.952	1.07	0.782	1	loglinear	Interferon Signaling, Neurogenesis, Neurotrophin Signaling	NM_011202.3:1295
Olig1-mRNA	-0.0138	0.0468	-0.105	0.0779	0.99	0.93	1.06	0.783	1	loglinear	Oligodendrocyte DifferentiationMaturation	NM_016968.4:704
Tmem47-mRNA	-0.0294	0.101	-0.227	0.168	0.98	0.854	1.12	0.785	1	loglinear	Astrocyte Markers	NM_138751.2:730
B4galt5-mRNA	0.0405	0.14	-0.234	0.315	1.03	0.85	1.24	0.786	1	loglinear	Myelogenesis, Oligodendrocyte DifferentiationMaturation	NM_019835.2:490
Mal2-mRNA	0.0519	0.18	-0.3	0.404	1.04	0.812	1.32	0.787	1	loglinear	Myelogenesis	NM_178920.2:350
Grm7-mRNA	0.222	0.78	-1.31	1.75	1.17	0.405	3.36	0.79	1	lm.nb	Glutamatergic Synapse, Neuroactive Ligands and Receptors	NM_177328.3:1295
Hsd17b4-mRNA	0.0401	0.142	-0.238	0.318	1.03	0.848	1.25	0.791	1	lm.nb	Lipid Metabolism	NM_008292.4:996
Kcnd1-mRNA	0.108	0.383	-0.642	0.858	1.08	0.641	1.81	0.792	1	lm.nb	Ion Transport	NM_008423.1:1400
Adora2b-mRNA	0.0946	0.343	-0.577	0.767	1.07	0.67	1.7	0.796	1	lm.nb	Calcium Signaling, Neuroactive Ligands and Receptors, Purinergic Signaling	NM_007413.4:654
Pgk1-mRNA	0.0179	0.0661	-0.112	0.147	1.01	0.926	1.11	0.8	1	loglinear	Glucose Metabolism	NM_008828.2:507
Dnajb9-mRNA	0.0291	0.108	-0.182	0.241	1.02	0.881	1.18	0.801	1	loglinear	Proteotoxic Stress	NM_013760.4:527
Atp6v1g1-mRNA	-0.0244	0.0916	-0.204	0.155	0.983	0.868	1.11	0.803	1	loglinear	Ion Transport, Phagocytosis	NM_024173.1:195
Clta-mRNA	-0.0103	0.0385	-0.0857	0.0652	0.993	0.942	1.05	0.803	1	loglinear	Gap Junctions, Wnt Signaling	NM_001080385.2:340
Atp5pb-mRNA	0.0297	0.112	-0.19	0.25	1.02	0.877	1.19	0.804	1	loglinear	Glucose Metabolism	NM_009725.3:704
Grin3a-mRNA	-0.0995	0.384	-0.853	0.654	0.933	0.554	1.57	0.808	1	lm.nb	Glutamatergic Synapse, Neuroactive Ligands and Receptors	NM_001033351.1:1332
Cdk7-mRNA	0.0261	0.101	-0.172	0.224	1.02	0.888	1.17	0.808	1	loglinear	Cell Cycle	NM_009874.3:412
Ube4b-mRNA	0.0294	0.114	-0.194	0.252	1.02	0.874	1.19	0.809	1	loglinear	Neurogenesis, Proteotoxic Stress	NM_022022.3:2225
Camk2a-mRNA	0.0566	0.219	-0.374	0.487	1.04	0.772	1.4	0.809	1	loglinear	Calcium Signaling	NM_177407.4:1257
Slc38a1-mRNA	0.0217	0.0879	-0.151	0.194	1.02	0.901	1.14	0.817	1	loglinear	GABAergic Synapse, Glutamatergic Synapse	NM_001166458.1:1030
Dlgap1-mRNA	-0.0595	0.241	-0.532	0.413	0.96	0.692	1.33	0.817	1	lm.nb	Glutamatergic Synapse	NM_027712.3:1654
Tenm4-mRNA	0.129	0.535	-0.919	1.18	1.09	0.529	2.26	0.821	1	lm.nb	Myelogenesis, Neurogenesis, Oligodendrocyte DifferentiationMaturation	NM_011858.3:7902
Adam22-mRNA	0.0193	0.08	-0.137	0.176	1.01	0.909	1.13	0.821	1	loglinear	Cytoskeletal Dynamics, Myelogenesis	NM_001007220.2:382
Adar-mRNA	-0.0128	0.0533	-0.117	0.0917	0.991	0.922	1.07	0.822	1	loglinear	Interferon Signaling	NM_001038587.3:2102
Thrb-mRNA	-0.0126	0.0538	-0.118	0.0928	0.991	0.921	1.07	0.826	1	loglinear	Neuroactive Ligands and Receptors	NM_009380.3:1050
Atrn-mRNA	-0.018	0.0779	-0.171	0.135	0.988	0.888	1.1	0.828	1	loglinear	Myelogenesis	NM_009730.2:1375
Hsd11b1-mRNA	-0.0684	0.296	-0.649	0.512	0.954	0.638	1.43	0.829	1	loglinear		NM_008288.2:110
Cdc42-mRNA	-0.00901	0.0399	-0.0871	0.0691	0.994	0.941	1.05	0.832	1	loglinear	Cell Migration, Neurogenesis	NM_009861.1:205
Atp6v1d-mRNA	0.014	0.0637	-0.111	0.139	1.01	0.926	1.1	0.836	1	loglinear	Ion Transport, Phagocytosis	NM_023721.2:408
Ndufa10-mRNA	-0.0147	0.0669	-0.146	0.116	0.99	0.904	1.08	0.837	1	loglinear	Cannabinoid Signaling	NM_024197.1:70
Prkdc-mRNA	0.0453	0.215	-0.376	0.466	1.03	0.771	1.38	0.843	1	lm.nb	Cell Cycle	NM_011159.2:3108
Chn1-mRNA	0.026	0.123	-0.216	0.268	1.02	0.861	1.2	0.843	1	loglinear	Neurogenesis	NM_001113246.2:1195
Sall3-mRNA	-0.0223	0.108	-0.233	0.189	0.985	0.851	1.14	0.846	1	loglinear	Neurogenesis	NM_178280.3:3720
Ppm1a-mRNA	0.00523	0.0253	-0.0443	0.0548	1	0.97	1.04	0.846	1	loglinear	MAPK & PI3K	NM_008910.3:602
Nrg1-mRNA	-0.0159	0.0777	-0.168	0.136	0.989	0.89	1.1	0.847	1	loglinear	Myelogenesis, Neurogenesis, Oligodendrocyte DifferentiationMaturation	NM_178591.2:1116
Pak1-mRNA	0.00681	0.0333	-0.0584	0.0721	1	0.96	1.05	0.848	1	loglinear	Cell Migration, Cytoskeletal Dynamics, MAPK & PI3K, Neurogenesis, Phagocytosis, T-cell signaling	NM_011035.2:1615
Cd109-mRNA	0.0136	0.0696	-0.123	0.15	1.01	0.918	1.11	0.855	1	loglinear	A2 Astrocyte	NM_153098.3:2720
Cdc7-mRNA	-0.0327	0.168	-0.363	0.298	0.978	0.778	1.23	0.856	1	loglinear	Cell Cycle	NM_009863.2:1376
Tlr3-mRNA	-0.0225	0.119	-0.255	0.21	0.985	0.838	1.16	0.859	1	loglinear	NF-kappaB Signaling	NM_126166.2:1165
Pik3cb-mRNA	0.00906	0.0482	-0.0854	0.104	1.01	0.942	1.07	0.86	1	loglinear	MAPK & PI3K	NM_029094.3:1970
Rtn1-mRNA	-0.0231	0.124	-0.265	0.219	0.984	0.832	1.16	0.861	1	loglinear	Neurogenesis	NM_001007596.2:590
Mmut-mRNA	-0.0172	0.0927	-0.199	0.165	0.988	0.871	1.12	0.862	1	loglinear	Lipid Metabolism	NM_008650.3:2306
Kpna1-mRNA	0.0269	0.156	-0.279	0.333	1.02	0.824	1.26	0.872	1	loglinear	Apoptosis, Interferon Signaling	NM_008465.5:805
Shc3-mRNA	0.012	0.0708	-0.127	0.151	1.01	0.916	1.11	0.874	1	loglinear	Neurotrophin Signaling	NM_009167.3:830
Atr-mRNA	0.0319	0.197	-0.354	0.418	1.02	0.782	1.34	0.879	1	loglinear	Cell Cycle	NM_019864.1:4392
Ywhaq-mRNA	-0.00375	0.0235	-0.0498	0.0423	0.997	0.966	1.03	0.881	1	loglinear	Cell Cycle	NM_011739.3:659
Slc25a17-mRNA	0.0062	0.0392	-0.0707	0.0831	1	0.952	1.06	0.882	1	loglinear	Lipid Metabolism	NM_011399.3:706
Vdac3-mRNA	-0.0121	0.077	-0.163	0.139	0.992	0.893	1.1	0.882	1	loglinear	Calcium Signaling	NM_001198998.1:118
Trim2-mRNA	0.0113	0.0762	-0.138	0.161	1.01	0.909	1.12	0.889	1	loglinear	Interferon Signaling, Primed Microglia	NM_001271725.1:702
Psmd6-mRNA	-0.00774	0.0538	-0.113	0.0976	0.995	0.925	1.07	0.893	1	loglinear	Antigen Processing and Presentation	NM_025550.2:314
Clec7a-mRNA	0.128	0.911	-1.66	1.91	1.09	0.317	3.77	0.895	1	lm.nb	Microglia Neurodegenerative Phenotype (MGnD), Primed Microglia, Stage 2 DAM	NM_020008.2:484
Bub3-mRNA	-0.00796	0.0581	-0.122	0.106	0.994	0.919	1.08	0.898	1	loglinear	Cell Cycle	NM_009774.3:766
Timp2-mRNA	-0.00654	0.0477	-0.1	0.087	0.995	0.933	1.06	0.898	1	loglinear	Neurogenesis, Stage 2 DAM	NM_011594.3:655
Acat1-mRNA	-0.0132	0.0968	-0.203	0.176	0.991	0.869	1.13	0.898	1	loglinear	Lipid Metabolism	NM_144784.3:776
Gria3-mRNA	0.0122	0.0892	-0.163	0.187	1.01	0.893	1.14	0.898	1	loglinear	Cannabinoid Signaling, Dopaminergic Synapse, Glutamatergic Synapse, Neuroactive Ligands and Receptors	NM_016886.3:390
Nkiras1-mRNA	-0.0192	0.147	-0.308	0.269	0.987	0.808	1.21	0.903	1	loglinear	Cytokines	NM_023526.3:400
Hmgb1-mRNA	0.00523	0.0422	-0.0774	0.0879	1	0.948	1.06	0.907	1	loglinear	Autophagy, Neurogenesis	NM_010439.4:507
Mbtps1-mRNA	-0.0093	0.0758	-0.158	0.139	0.994	0.896	1.1	0.908	1	loglinear	Proteotoxic Stress	NM_019709.3:1155
Lpl-mRNA	0.0187	0.154	-0.284	0.321	1.01	0.821	1.25	0.909	1	loglinear	Microglia Neurodegenerative Phenotype (MGnD), Stage 2 DAM	NM_008509.2:802
Tyrobp-mRNA	0.023	0.19	-0.349	0.396	1.02	0.785	1.32	0.909	1	lm.nb	Microglia Neurodegenerative Phenotype (MGnD), Stage 1 DAM	NM_011662.2:130
Eif2ak1-mRNA	-0.0148	0.123	-0.257	0.227	0.99	0.837	1.17	0.91	1	loglinear	Proteotoxic Stress	NM_013557.2:570
Ap2m1-mRNA	0.00628	0.0527	-0.0971	0.11	1	0.935	1.08	0.911	1	loglinear	Gap Junctions	NM_009679.2:1294
Atp6v1h-mRNA	-0.00657	0.0574	-0.119	0.106	0.995	0.921	1.08	0.914	1	loglinear	Ion Transport, Phagocytosis	XM_006495434.2:1296
F11r-mRNA	0.00922	0.0845	-0.156	0.175	1.01	0.897	1.13	0.918	1	loglinear	Cell Migration, Microglial Markers, Primed Microglia	NM_172647.2:800
Il18-mRNA	0.0134	0.127	-0.235	0.262	1.01	0.85	1.2	0.921	1	loglinear	Astrocyte Markers, Cytokines	NM_008360.1:270
Aif1-mRNA	0.0304	0.32	-0.598	0.658	1.02	0.661	1.58	0.929	1	lm.nb	Microglial Markers, NO Metabolism and Signaling	NM_019467.2:508
Mad2l1-mRNA	0.0202	0.218	-0.408	0.448	1.01	0.754	1.36	0.931	1	lm.nb	Cell Cycle	NM_019499.5:750
Ptgis-mRNA	-0.027	0.293	-0.601	0.547	0.981	0.659	1.46	0.931	1	lm.nb	Lipid Metabolism, NO Metabolism and Signaling	NM_008968.3:1064
Lamtor3-mRNA	-0.00618	0.0683	-0.14	0.128	0.996	0.907	1.09	0.932	1	loglinear	Autophagy	NM_019920.2:300
Prkab2-mRNA	-0.0199	0.227	-0.465	0.425	0.986	0.725	1.34	0.934	1	lm.nb	Glucose Metabolism, Lipid Metabolism	NM_182997.2:500
Sgce-mRNA	0.00352	0.0434	-0.0816	0.0886	1	0.945	1.06	0.939	1	loglinear	Cytoskeletal Dynamics	NM_001130188.1:980
Scoc-mRNA	-0.00203	0.026	-0.0531	0.049	0.999	0.964	1.03	0.942	1	loglinear	Microglial Markers, Primed Microglia	NM_019708.4:385
Ifngr2-mRNA	-0.0115	0.159	-0.324	0.301	0.992	0.799	1.23	0.946	1	lm.nb	Interferon Signaling	NM_008338.3:797
Hk1-mRNA	-0.00291	0.0406	-0.0826	0.0767	0.998	0.944	1.05	0.946	1	loglinear	Glucose Metabolism	NM_001146100.1:756
Tgfbr1-mRNA	0.0214	0.306	-0.579	0.622	1.01	0.669	1.54	0.948	1	lm.nb	Microglia Neurodegenerative Phenotype (MGnD), Microglial Markers, Primed Microglia, TGF-Beta Signaling	NM_009370.2:1336
Prkcd-mRNA	-0.0073	0.113	-0.228	0.213	0.995	0.854	1.16	0.951	1	loglinear	Neurotrophin Signaling, Phagocytosis	NM_011103.2:1265
Islr2-mRNA	0.0217	0.339	-0.642	0.686	1.02	0.641	1.61	0.952	1	lm.nb	Neurogenesis	NM_001161538.1:1782
Acadm-mRNA	-0.00532	0.0839	-0.17	0.159	0.996	0.889	1.12	0.953	1	loglinear	Lipid Metabolism	NM_007382.5:536
Mapt-mRNA	0.0265	0.432	-0.82	0.873	1.02	0.566	1.83	0.954	1	lm.nb	Astrocyte DifferentiationFunction, Cytoskeletal Dynamics, Neurogenesis	NM_001038609.2:1202
Map1lc3b-mRNA	-0.00395	0.0656	-0.133	0.125	0.997	0.912	1.09	0.955	1	loglinear	Autophagy	NM_026160.4:266
Myorg-mRNA	0.00863	0.154	-0.293	0.31	1.01	0.816	1.24	0.958	1	loglinear		NM_001085515.2:1232
Nlk-mRNA	-0.0084	0.156	-0.315	0.298	0.994	0.804	1.23	0.96	1	loglinear	Wnt Signaling	NM_008702.3:2545
Plxdc2-mRNA	0.00495	0.0926	-0.177	0.186	1	0.885	1.14	0.96	1	loglinear	Microglial Markers	NM_026162.5:1580
Casp3-mRNA	0.00297	0.0775	-0.149	0.155	1	0.902	1.11	0.971	1	loglinear	Apoptosis	NM_009810.2:630
Trim3-mRNA	0.0034	0.0932	-0.179	0.186	1	0.883	1.14	0.973	1	loglinear	Interferon Signaling	NM_018880.3:1704
Rorb-mRNA	0.00493	0.15	-0.289	0.299	1	0.818	1.23	0.975	1	loglinear	Circadian Signaling, Neurogenesis	NM_001043354.2:1606
Bin1-mRNA	-0.00143	0.05	-0.0994	0.0965	0.999	0.933	1.07	0.978	1	loglinear	Cytoskeletal Dynamics, Microglia Neurodegenerative Phenotype (MGnD), Phagocytosis, Primed Microglia	NM_001083334.1:1400
Gnai1-mRNA	0.00164	0.0641	-0.124	0.127	1	0.918	1.09	0.981	1	loglinear	Cannabinoid Signaling, Cholinergic synapse, Dopaminergic Synapse, GABAergic Synapse, Glutamatergic Synapse, Serotonergic Synapse	NM_010305.1:470
Ywhah-mRNA	-0.000793	0.0552	-0.109	0.107	0.999	0.927	1.08	0.989	1	loglinear	Cell Cycle, Neurogenesis	NM_011738.2:372
Cul2-mRNA	-0.000613	0.057	-0.112	0.111	1	0.925	1.08	0.992	1	loglinear	Antigen Processing and Presentation, Hypoxia	NM_029402.3:2266
Btrc-mRNA	0.000396	0.0394	-0.0769	0.0777	1	0.948	1.06	0.992	1	loglinear	Antigen Processing and Presentation, T-cell signaling, Wnt Signaling	NM_009771.3:863
Bax-mRNA	-0.000246	0.0377	-0.0741	0.0736	1	0.95	1.05	0.995	1	loglinear	Apoptosis, Proteotoxic Stress	NM_007527.3:152
