# Supplementary material for: Activated endothelial cells induce a distinct type of astrocytic reactivity
Source: Commun Biol. 2022 Mar 29;5:282. doi: 10.1038/s42003-022-03237-8 (PMC8964703; doi:10.1038/s42003-022-03237-8)
Supplement: Supplementary file 5 — Supplementary Data 2 [file 42003_2022_3237_MOESM5_ESM.xlsx]

## Sheet: David Bioinformatics ECM
	Column1	Term	Count	%	PValue	log10	Genes	List Total	Pop Hits	Pop Total	Fold Enrichment	Bonferroni	Benjamini	FDR
x	GOTERM_CC_DIRECT	GO:0031012~extracellular matrix	9	6.92308	0.000180713	-3.74301	MMP12, ADAMTS15, ADAMTS2, TINAGL1, LUM, APOH, COL6A3, DCN, ADAMTS20	106	294	19662	5.67828	0.0281513	0.0285526	0.0278298
x	GOTERM_BP_DIRECT	GO:0008284~positive regulation of cell proliferation	12	9.23077	0.000262147	-3.58146	EDN1, FLT4, GPER1, SPHK1, MYC, ENPP2, LIF, PGR, HTR2A, GLI1, EREG, NKX3-1	104	542	18082	3.84942	0.208532	0.233835	0.233835
x	GOTERM_CC_DIRECT	GO:0030424~axon	9	6.92308	0.000832116	-3.07982	HCN4, SYT4, DCC, GPER1, SPHK1, MYC, PGR, HTR2A, SRCIN1	106	370	19662	4.51193	0.123246	0.0489292	0.0476905
x	GOTERM_CC_DIRECT	GO:0005887~integral component of plasma membrane	16	12.3077	0.000929035	-3.03197	HCN4, SLC24A4, STEAP4, FLT4, KCNJ13, KCNJ15, HTR2A, SYT13, AQP5, TSPAN8, ENPP2, SLC13A5, PLA2R1, QRFPR, SLC16A3, ASIC1	106	1126	19662	2.63575	0.136582	0.0489292	0.0476905
x	GOTERM_CC_DIRECT	GO:0005578~proteinaceous extracellular matrix	8	6.15385	0.00153856	-2.81289	MMP12, ADAMTS15, ADAMTS2, TNN, LUM, COL6A3, DCN, ADAMTS20	106	316	19662	4.69596	0.215948	0.0516158	0.0503091
x	GOTERM_BP_DIRECT	GO:0030728~ovulation	3	2.30769	0.00170912	-2.76723	HPGD, MYC, EREG	104	11	18082	47.4178	0.782561	0.762267	0.762267
x	GOTERM_CC_DIRECT	GO:0009986~cell surface	11	8.46154	0.00197226	-2.70504	PROCR, ADAMTS15, DPP6, ITGA4, CLSTN2, TNN, APOH, LBP, PLA2R1, FUT4, ASIC1	106	629	19662	3.24387	0.267964	0.0516158	0.0503091
x	GOTERM_CC_DIRECT	GO:0005576~extracellular region	20	15.3846	0.00220487	-2.65662	EDN1, TINAGL1, SERPINB2, LUM, CFI, LIF, DCN, EREG, ADAMTS20, MMP12, C3, ENDOU, ADAMTS15, BMP3, ADAMTS2, TNN, APOH, ENPP2, LBP, PLA2R1	106	1753	19662	2.11626	0.294434	0.0516158	0.0503091
x	GOTERM_CC_DIRECT	GO:0016020~membrane	53	40.7692	0.00228678	-2.64078	TMEM151A, STEAP4, CLSTN2, FLT4, ABCA17, AQP5, HTR2A, CLDN2, IL18RAP, GJA3, NIPAL1, GPER1, TBC1D30, LBP, AMICA1, QRFPR, SLC16A3, MAP4K1, PPP1R16B, ITGA4, DCC, BTN1A1, SPHK1, DIO3, RHOF, SPTB, SRCIN1, EREG, FCGR1, PROCR, B3GNT4, SGK1, PLA2R1, PDE9A, HCN4, SLC24A4, CFI, FUT4, DPP6, TMEM169, TSPAN8, ST8SIA5, SLC13A5, HIST1H3C, ASIC1, MPZL2, SYT4, KCNJ13, KCNJ15, SYT13, SYT7, IFI27L2A, ADGRL4	106	6998	19662	1.40483	0.303526	0.0516158	0.0503091
x	GOTERM_MF_DIRECT	GO:0005044~scavenger receptor activity	4	3.07692	0.00240409	-2.61905	ENDOU, TINAGL1, CFI, ENPP2	98	48	17446	14.835	0.493978	0.433648	0.433648
x	GOTERM_MF_DIRECT	GO:0030247~polysaccharide binding	3	2.30769	0.00306465	-2.51362	ENDOU, TINAGL1, ENPP2	98	15	17446	35.6041	0.580473	0.433648	0.433648
x	GOTERM_BP_DIRECT	GO:0014059~regulation of dopamine secretion	3	2.30769	0.00321475	-2.49285	SYT4, HTR2A, SYT7	104	15	18082	34.7731	0.943424	0.955851	0.955851
x	GOTERM_CC_DIRECT	GO:0005615~extracellular space	17	13.0769	0.00604605	-2.21853	EDN1, TINAGL1, SERPINB2, LUM, BTN1A1, CFI, LIF, DCN, EREG, ADAMTS20, C3, ADAMTS15, BMP3, APOH, ENPP2, COL6A3, LBP	106	1504	19662	2.09664	0.616408	0.11941	0.116387
x	GOTERM_BP_DIRECT	GO:0048791~calcium ion-regulated exocytosis of neurotransmitter	3	2.30769	0.0110295	-1.95744	SYT4, SYT13, SYT7	104	28	18082	18.6284	0.999949	1	1
x	GOTERM_CC_DIRECT	GO:0048471~perinuclear region of cytoplasm	10	7.69231	0.0117773	-1.92895	PPP1R16B, HCN4, SYT4, GPER1, MYC, TPPP, SGK1, PDE9A, CDKN3, HSPA1A	106	692	19662	2.6805	0.846163	0.205784	0.200575
x	GOTERM_CC_DIRECT	GO:0070062~extracellular exosome	24	18.4615	0.0130243	-1.88524	TINAGL1, STEAP4, ITGA4, HPGD, LUM, CFI, TNFAIP3, RHOF, AQP5, CLDN2, SYT7, C3, PROCR, BMP3, DPP6, SH3D21, TSPAN8, APOH, HIST1H2AE, COL6A3, LBP, PABPC1L, PLA2R1, HIST1H3C	106	2674	19662	1.66484	0.873986	0.205784	0.200575
x	GOTERM_BP_DIRECT	GO:0071389~cellular response to mineralocorticoid stimulus	2	1.53846	0.0169926	-1.76974	EDN1, GPER1	104	3	18082	115.91	1	1	1
x	GOTERM_BP_DIRECT	GO:0006508~proteolysis	9	6.92308	0.0180689	-1.74307	MMP12, ENDOU, ADAMTS15, ADAMTS2, DPP6, TINAGL1, CFI, TNFAIP3, ADAMTS20	104	582	18082	2.68864	1	1	1
x	GOTERM_MF_DIRECT	GO:0005178~integrin binding	4	3.07692	0.0182716	-1.73822	TSPAN8, TNN, ITGB1BP2, AMICA1	98	100	17446	7.12082	0.994586	1	1
x	GOTERM_CC_DIRECT	GO:0005886~plasma membrane	37	28.4615	0.0182913	-1.73775	HCN4, STEAP4, CLSTN2, FLT4, HTR2A, AQP5, CLDN2, DPP6, GJA3, APOH, GPER1, TBC1D30, SLC13A5, AMICA1, QRFPR, SLC16A3, ASIC1, MPZL2, PPP1R16B, SYT4, ITGA4, DCC, SPHK1, KCNJ15, DIO3, RHOF, SPTB, SRCIN1, SYT7, EREG, FCGR1, CYP24A1, PGR, ADGRL4, PLA2R1, SGK1, PDE9A	106	4874	19662	1.40811	0.945893	0.26273	0.256079
x	GOTERM_BP_DIRECT	GO:0001934~positive regulation of protein phosphorylation	5	3.84615	0.0210437	-1.67688	C3, FLT4, GPER1, SPHK1, NKX3-1	104	184	18082	4.7246	1	1	1
x	GOTERM_BP_DIRECT	GO:0008285~negative regulation of cell proliferation	7	5.38462	0.0225507	-1.64684	H19, GPER1, HIST1H2AE, LIF, EREG, HSPA1A, NKX3-1	104	384	18082	3.16942	1	1	1
x	GOTERM_BP_DIRECT	GO:0070374~positive regulation of ERK1 and ERK2 cascade	5	3.84615	0.0225621	-1.64662	C3, DCC, FLT4, GPER1, HTR2A	104	188	18082	4.62408	1	1	1
x	GOTERM_BP_DIRECT	GO:0045944~positive regulation of transcription from RNA polymerase II promoter	12	9.23077	0.0261132	-1.58314	BMP3, EDN1, ABLIM3, LUM, GPER1, MYC, TBX20, LIF, PGR, GLI1, DCN, NKX3-1	104	995	18082	2.09687	1	1	1
x	GOTERM_MF_DIRECT	GO:0030276~clathrin binding	3	2.30769	0.0270233	-1.56826	SYT4, SYT13, SYT7	98	46	17446	11.61	0.99957	1	1
x	GOTERM_MF_DIRECT	GO:0030284~estrogen receptor activity	2	1.53846	0.0274958	-1.56073	GPER1, NKX3-1	98	5	17446	71.2082	0.999626	1	1
x	GOTERM_BP_DIRECT	GO:0046929~negative regulation of neurotransmitter secretion	2	1.53846	0.0281618	-1.55034	SYT4, ASIC1	104	5	18082	69.5462	1	1	1
x	GOTERM_BP_DIRECT	GO:0048286~lung alveolus development	3	2.30769	0.0305819	-1.51454	FLT4, LIF, PGR	104	48	18082	10.8666	1	1	1
x	GOTERM_BP_DIRECT	GO:0043280~positive regulation of cysteine-type endopeptidase activity involved in apoptotic process	3	2.30769	0.0305819	-1.51454	GPER1, MYC, NKX3-1	104	48	18082	10.8666	1	1	1
x	GOTERM_MF_DIRECT	GO:0004222~metalloendopeptidase activity	4	3.07692	0.0312297	-1.50543	MMP12, ADAMTS15, ADAMTS2, ADAMTS20	98	123	17446	5.78928	0.999874	1	1
x	GOTERM_BP_DIRECT	GO:0009953~dorsal/ventral pattern formation	3	2.30769	0.0317669	-1.49802	EDN1, TBX20, GLI1	104	49	18082	10.6448	1	1	1
x	GOTERM_BP_DIRECT	GO:0006814~sodium ion transport	4	3.07692	0.0339161	-1.46959	HCN4, SLC24A4, SLC13A5, ASIC1	104	124	18082	5.60856	1	1	1
x	KEGG_PATHWAY	mmu05152:Tuberculosis	5	3.84615	0.0345315	-1.46178	FCGR1, C3, SPHK1, LBP, PLA2R1	55	176	7691	3.97262	0.97672	1	1
x	GOTERM_BP_DIRECT	GO:0006813~potassium ion transport	4	3.07692	0.0360209	-1.44345	HCN4, SLC24A4, KCNJ13, KCNJ15	104	127	18082	5.47608	1	1	1
x	GOTERM_BP_DIRECT	GO:0060054~positive regulation of epithelial cell proliferation involved in wound healing	2	1.53846	0.0392053	-1.40665	MMP12, AMICA1	104	7	18082	49.6758	1	1	1
x	GOTERM_CC_DIRECT	GO:0043198~dendritic shaft	3	2.30769	0.042155	-1.37515	GPER1, HTR2A, ASIC1	106	61	19662	9.12249	0.998892	0.555041	0.540989
x	GOTERM_BP_DIRECT	GO:0009611~response to wounding	3	2.30769	0.0432098	-1.36442	MYC, TNFAIP3, GLI1	104	58	18082	8.99304	1	1	1
x	GOTERM_BP_DIRECT	GO:0001798~positive regulation of type IIa hypersensitivity	2	1.53846	0.0446804	-1.34988	FCGR1, C3	104	8	18082	43.4663	1	1	1
x	GOTERM_BP_DIRECT	GO:0034392~negative regulation of smooth muscle cell apoptotic process	2	1.53846	0.0446804	-1.34988	EDN1, APOH	104	8	18082	43.4663	1	1	1
x	GOTERM_BP_DIRECT	GO:0001956~positive regulation of neurotransmitter secretion	2	1.53846	0.0446804	-1.34988	GPER1, SPHK1	104	8	18082	43.4663	1	1	1
x	GOTERM_CC_DIRECT	GO:0030425~dendrite	7	5.38462	0.0475675	-1.32269	SYT4, HDC, GPER1, PGR, HTR2A, SRCIN1, SYT7	106	490	19662	2.64987	0.999547	0.578128	0.563492
x	KEGG_PATHWAY	mmu05150:Staphylococcus aureus infection	3	2.30769	0.0478369	-1.32024	FCGR1, C3, CFI	55	50	7691	8.39018	0.994726	1	1
x	GOTERM_BP_DIRECT	GO:0006811~ion transport	8	6.15385	0.049286	-1.30728	HCN4, SLC24A4, STEAP4, NIPAL1, KCNJ13, KCNJ15, SLC13A5, ASIC1	104	584	18082	2.38172	1	1	1
x	GOTERM_BP_DIRECT	GO:0014068~positive regulation of phosphatidylinositol 3-kinase signaling	3	2.30769	0.0515617	-1.28767	GPER1, DCN, NKX3-1	104	64	18082	8.14994	1	1	1
x	GOTERM_BP_DIRECT	GO:0048146~positive regulation of fibroblast proliferation	3	2.30769	0.0530058	-1.27568	SPHK1, MYC, EREG	104	65	18082	8.02456	1	1	1
x	GOTERM_BP_DIRECT	GO:0014824~artery smooth muscle contraction	2	1.53846	0.055538	-1.25541	EDN1, HTR2A	104	10	18082	34.7731	1	1	1
x	GOTERM_MF_DIRECT	GO:0008237~metallopeptidase activity	4	3.07692	0.0598172	-1.22317	MMP12, ADAMTS15, ADAMTS2, ADAMTS20	98	160	17446	4.45051	1	1	1
x	KEGG_PATHWAY	mmu05134:Legionellosis	3	2.30769	0.0604316	-1.21874	C3, HSPA1B, HSPA1A	55	57	7691	7.35981	0.998731	1	1
x	GOTERM_BP_DIRECT	GO:0060100~positive regulation of phagocytosis, engulfment	2	1.53846	0.0609209	-1.21523	FCGR1, LBP	104	11	18082	31.6119	1	1	1
x	GOTERM_BP_DIRECT	GO:2001022~positive regulation of response to DNA damage stimulus	2	1.53846	0.0609209	-1.21523	MYC, NKX3-1	104	11	18082	31.6119	1	1	1
x	GOTERM_BP_DIRECT	GO:0007507~heart development	5	3.84615	0.0620873	-1.207	EDN1, ITGA4, DNAH5, TNNI3, NKX3-1	104	261	18082	3.33075	1	1	1
x	GOTERM_BP_DIRECT	GO:0016525~negative regulation of angiogenesis	3	2.30769	0.063505	-1.19719	APOH, LIF, DCN	104	72	18082	7.24439	1	1	1
x	GOTERM_MF_DIRECT	GO:0008289~lipid binding	5	3.84615	0.0637961	-1.19521	C3, PBP2, APOH, PGR, LBP	98	270	17446	3.29667	1	1	1
x	GOTERM_BP_DIRECT	GO:0010629~negative regulation of gene expression	5	3.84615	0.0649049	-1.18772	H19, GPER1, MYC, PGR, NKX3-1	104	265	18082	3.28048	1	1	1
x	GOTERM_CC_DIRECT	GO:0043025~neuronal cell body	7	5.38462	0.0665049	-1.17715	HCN4, SYT4, DPP6, HDC, HTR2A, SRCIN1, SYT7	106	534	19662	2.43152	0.999981	0.678889	0.661702
x	GOTERM_BP_DIRECT	GO:0002376~immune system process	6	4.61538	0.0678993	-1.16813	FCGR1, C3, GPER1, CFI, LBP, AMICA1	104	383	18082	2.72374	1	1	1
x	GOTERM_BP_DIRECT	GO:0035690~cellular response to drug	3	2.30769	0.0682027	-1.1662	EDN1, MYC, NKX3-1	104	75	18082	6.95462	1	1	1
x	KEGG_PATHWAY	mmu05162:Measles	4	3.07692	0.0698943	-1.15556	DOK1, TNFAIP3, HSPA1B, HSPA1A	55	136	7691	4.11283	0.999571	1	1
x	GOTERM_BP_DIRECT	GO:0045745~positive regulation of G-protein coupled receptor protein signaling pathway	2	1.53846	0.0715957	-1.14511	C3, GPER1	104	13	18082	26.7485	1	1	1
x	GOTERM_BP_DIRECT	GO:0030195~negative regulation of blood coagulation	2	1.53846	0.0715957	-1.14511	TSPAN8, APOH	104	13	18082	26.7485	1	1	1
x	GOTERM_CC_DIRECT	GO:0031045~dense core granule	2	1.53846	0.072246	-1.14119	SYT4, SYT7	106	14	19662	26.4987	0.999993	0.678889	0.661702
x	GOTERM_MF_DIRECT	GO:0019905~syntaxin binding	3	2.30769	0.073141	-1.13584	SYT4, SYT13, SYT7	98	80	17446	6.67577	1	1	1
x	KEGG_PATHWAY	mmu05140:Leishmaniasis	3	2.30769	0.0740246	-1.13062	FCGR1, C3, ITGA4	55	64	7691	6.55483	0.999733	1	1
x	GOTERM_CC_DIRECT	GO:0005930~axoneme	3	2.30769	0.0742658	-1.12921	CFAP221, DNAH5, GLI1	106	84	19662	6.62466	0.999995	0.678889	0.661702
x	GOTERM_CC_DIRECT	GO:0043005~neuron projection	6	4.61538	0.0745618	-1.12748	HCN4, SYT4, SPHK1, PGR, SGK1, SRCIN1	106	420	19662	2.64987	0.999995	0.678889	0.661702
x	GOTERM_BP_DIRECT	GO:0071347~cellular response to interleukin-1	3	2.30769	0.0762768	-1.11761	EDN1, MYC, NKX3-1	104	80	18082	6.51995	1	1	1
x	GOTERM_BP_DIRECT	GO:0048661~positive regulation of smooth muscle cell proliferation	3	2.30769	0.0762768	-1.11761	EDN1, MYC, EREG	104	80	18082	6.51995	1	1	1
x	GOTERM_BP_DIRECT	GO:0050709~negative regulation of protein secretion	2	1.53846	0.076888	-1.11414	SYT4, SRCIN1	104	14	18082	24.8379	1	1	1
x	GOTERM_BP_DIRECT	GO:0045821~positive regulation of glycolytic process	2	1.53846	0.076888	-1.11414	MYC, HTR2A	104	14	18082	24.8379	1	1	1
x	GOTERM_BP_DIRECT	GO:0046888~negative regulation of hormone secretion	2	1.53846	0.076888	-1.11414	EDN1, LIF	104	14	18082	24.8379	1	1	1
x	GOTERM_CC_DIRECT	GO:0043679~axon terminus	3	2.30769	0.0773418	-1.11159	GPER1, PGR, SYT7	106	86	19662	6.4706	0.999997	0.678889	0.661702
x	GOTERM_BP_DIRECT	GO:0051216~cartilage development	3	2.30769	0.0795877	-1.09915	BMP3, EDN1, LUM	104	82	18082	6.36093	1	1	1
x	GOTERM_BP_DIRECT	GO:0007613~memory	3	2.30769	0.0812599	-1.09012	SYT4, HTR2A, ASIC1	104	83	18082	6.28429	1	1	1
x	GOTERM_BP_DIRECT	GO:0007596~blood coagulation	3	2.30769	0.0829429	-1.08122	C3, PROCR, APOH	104	84	18082	6.20948	1	1	1
x	KEGG_PATHWAY	mmu05322:Systemic lupus erythematosus	4	3.07692	0.0838595	-1.07645	FCGR1, C3, HIST1H2AE, HIST1H3C	55	147	7691	3.80507	0.999915	1	1
x	GOTERM_MF_DIRECT	GO:0048037~cofactor binding	2	1.53846	0.0904703	-1.04349	C3, SGK1	98	17	17446	20.9436	1	1	1
x	GOTERM_BP_DIRECT	GO:0030307~positive regulation of cell growth	3	2.30769	0.0932604	-1.0303	FLT4, SPHK1, SGK1	104	90	18082	5.79551	1	1	1
x	GOTERM_MF_DIRECT	GO:0005509~calcium ion binding	8	6.15385	0.0943352	-1.02533	MMP12, SYT4, SLC24A4, CLSTN2, ENPP2, ITGB1BP2, ADGRL4, SYT7	98	699	17446	2.03743	1	1	1
x	GOTERM_CC_DIRECT	GO:0016323~basolateral plasma membrane	4	3.07692	0.0949553	-1.02248	HCN4, HPGD, SLC13A5, HSPA1A	106	203	19662	3.65499	1	0.789629	0.769638
x	GOTERM_BP_DIRECT	GO:0010613~positive regulation of cardiac muscle hypertrophy	2	1.53846	0.0977599	-1.00984	EDN1, PDE9A	104	18	18082	19.3184	1	1	1
x	KEGG_PATHWAY	mmu04151:PI3K-Akt signaling pathway	6	4.61538	0.0986637	-1.00584	ITGA4, TNN, FLT4, MYC, COL6A3, SGK1	55	351	7691	2.39037	0.999985	1	1

## Sheet: David Bioinformatics MCM
Category	Column1	Term	Count	%	PValue	log10	Genes	List Total	Pop Hits	Pop Total	Fold Enrichment	Bonferroni	Benjamini	FDR
UP_KEYWORDS		Alternative splicing	54	23.5808	0.0489718	-1.31005	EHF, CD84, ITGAM, ANKRD33B, FRMPD4, CCDC125, IKZF1, PEAR1, MEDAG, CASP4, TBC1D10C, LEPR, CD33, KRT222, POSTN, RMI2, NFAM1, EBF1, TMC8, TMEM150C, KCTD8, AF529169, TNNT1, PAPPA, ITGA8, PLIN4, FLT3L, MTCP1, GLYAT, TFPI, RASAL3, FYB, RECQL4, MGAT5B, NNAT, MBP, CCDC33, DISC1, RPH3AL, EGR2, BCL11A, IGF1, KRT10, NFATC4, ACER2, APITD1, DLG2, PTPRC, MTL5, FXYD2, LNX1, FAM183B, CD247, SPC24	204	4779	22680	1.25623	0.999978	0.80079	0.789564
UP_KEYWORDS		Cell membrane	47	20.524	0.0147699	-1.83062	CHRM3, CD84, FLT1, SELPLG, HHIP, C5AR1, LYPD1, KCNA3, ATP1A3, ADRB2, PEAR1, MCHR1, CYTH4, MRC1, GPC3, LEPR, PIM1, CD300LD, MBP, ABCB1A, DISC1, CD33, CACNG4, CMKLR1, CD53, CCR1, CCDC78, GPR35, NFAM1, P2RY14, CD180, GPR1, TACR1, TMEM150C, KCTD8, DLG2, ADORA2B, BTK, ITGA8, TMEM119, PLIN4, FLT3L, CD48, KCTD12, SCN4B, CDH18, TLR2	204	3759	22680	1.39008	0.958594	0.322515	0.317994
UP_KEYWORDS		Citrullination	4	1.74672	0.0523881	-1.28077	HIST1H2AK, HIST1H3F, MBP, S100A3	204	94	22680	4.73091	0.99999	0.80079	0.789564
UP_SEQ_FEATURE		compositionally biased region:Gly/Ser-rich	2	0.873362	0.0759772	-1.11932	EGR1, KRT10	178	8	18012	25.2978	1	1	0.998428
UP_KEYWORDS		Cytoplasmic vesicle	9	3.93013	0.0738328	-1.13175	CAPN11, RPH3AL, MYOC, RAB37, C5AR1, TRIM36, TLR7, NPTX1, TLR2	204	489	22680	2.04619	1	0.828341	0.816729
UP_SEQ_FEATURE		disulfide bond	57	24.8908	1.12146e-09	-8.95022	MOXD1, H2-T23, CHRM3, CD84, ITGAM, FLT1, GALNT15, HHIP, TRF, ADM, HAPLN3, PEAR1, CXCL2, THBD, VPREB1, ADAMTSL2, MRC1, LEPR, CD33, CMKLR1, POSTN, MYOC, CD93, GPR35, NFAM1, ADAM11, TACR1, PCP4, ADORA2B, PAPPA, ITGA8, FLT3L, MTCP1, IAPP, CD48, ST6GALNAC3, SCN4B, TLR2, CHODL, SELPLG, CFH, C5AR1, NPR3, ADRB2, TFPI, FSTL5, EFNB3, SPOCK1, APOD, CD300LD, NPTX1, CCR1, P2RY14, GPR1, IGF1, COLQ, CD247	178	2510	18012	2.29796	7.13248e-07	7.1437e-07	7.12127e-07
UP_KEYWORDS		Disulfide bond	58	25.3275	6.54489e-08	-7.1841	MOXD1, H2-T23, CHRM3, CD84, ITGAM, FLT1, GALNT15, HHIP, FCRLS, TRF, ADM, HAPLN3, PEAR1, CXCL2, THBD, VPREB1, ADAMTSL2, MRC1, LEPR, CD33, CMKLR1, POSTN, MYOC, CD93, GPR35, NFAM1, ADAM11, TACR1, ADORA2B, PAPPA, ITGA8, FLT3L, IAPP, CD48, S100A3, ST6GALNAC3, SCN4B, TLR2, CHODL, SELPLG, CFH, C5AR1, NPR3, ADRB2, TFPI, FSTL5, EFNB3, SPOCK1, APOD, CD300LD, NPTX1, CCR1, P2RY14, LY86, GPR1, IGF1, COLQ, CD2…	204	3124	22680	2.0641	1.4006e-05	7.00303e-06	6.90486e-06
UP_SEQ_FEATURE		domain:EGF-like 1	4	1.74672	0.0962636	-1.01654	THBD, CD93, HHIP, PEAR1	178	111	18012	3.64652	1	1	0.998428
UP_SEQ_FEATURE		domain:EGF-like 2	4	1.74672	0.0498741	-1.30212	THBD, CD93, HHIP, PEAR1	178	84	18012	4.81862	1	1	0.998428
UP_SEQ_FEATURE		domain:Ig-like V-type	4	1.74672	0.0904514	-1.04358	NFAM1, CD300LD, HAPLN3, CD33	178	108	18012	3.74782	1	1	0.998428
UP_SEQ_FEATURE		domain:IPT/TIG	2	0.873362	0.0940568	-1.02661	EBF1, NFATC4	178	10	18012	20.2382	1	1	0.998428
UP_SEQ_FEATURE		domain:SH3	7	3.05677	0.00601117	-2.22104	SASH3, DLG2, BTK, HCLS1, SAMSN1, FYB, MYO1F	178	166	18012	4.26709	0.978391	0.547017	0.545299
UP_KEYWORDS		Glycoprotein	67	29.2576	3.03792e-08	-7.51742	MOXD1, H2-T23, CHRM3, CD84, ITGAM, FLT1, GALNT15, HHIP, TRF, PEAR1, THBD, ADAMTSL2, MRC1, LEPR, CD33, CMKLR1, CD53, POSTN, MYOC, CD93, GPR35, NFAM1, CD180, ADAM11, TMC8, TACR1, MPEG1, AF529169, ADORA2B, PAPPA, ITGA8, UGT2B5, FLT3L, CD48, TLR7, ST6GALNAC3, SCN4B, TLR2, CHODL, SELPLG, CFH, C5AR1, NPR3, LYPD1, KCNA3, ADRB2, TFPI, MCHR1, HSD11B1, FSTL5, EFNB3, SLITRK4, MGAT5B, GPC3, SPOCK1, APOD, NPT…	204	3815	22680	1.95251	6.50114e-06	6.50116e-06	6.41002e-06
UP_SEQ_FEATURE		glycosylation site:N-linked (GlcNAc...)	66	28.821	1.0708e-07	-6.97029	MOXD1, H2-T23, CHRM3, CD84, ITGAM, FLT1, GALNT15, HHIP, TRF, PEAR1, THBD, ADAMTSL2, MRC1, LEPR, CD33, CMKLR1, CD53, POSTN, MYOC, CD93, GPR35, NFAM1, CD180, ADAM11, TMC8, TACR1, MPEG1, AF529169, PCP4, ADORA2B, PAPPA, ITGA8, UGT2B5, FLT3L, CD48, TLR7, ST6GALNAC3, SCN4B, TLR2, CHODL, SELPLG, CFH, C5AR1, NPR3, LYPD1, KCNA3, ADRB2, TFPI, MCHR1, HSD11B1, FSTL5, EFNB3, SLITRK4, MGAT5B, GPC3, APOD, NPTX1…	178	3563	18012	1.87443	6.81004e-05	3.41049e-05	3.39978e-05
GOTERM_MF_DIRECT	x	GO:0016020~membrane	96	41.9214	2.31414e-05	-4.63561	MOXD1, H2-T23, CHRM3, CD84, ITGAM, FLT1, GALNT15, HHIP, FCRLS, PLEK, TRF, PEAR1, THBD, CYP26B1, CASP4, ARHGDIB, MRC1, TBC1D10C, LEPR, CD33, CMKLR1, CD53, PTGIS, MYOC, CCDC78, CD93, GPR35, NFAM1, CD180, ADAM11, TMEM40, TMC8, TMEM42, TACR1, TMEM150C, MPEG1, KCTD8, AF529169, ADORA2B, BTK, ITGA8, PLIN4, UGT2B5, FLT3L, CD48, TLR7, KCTD12, ST6GALNAC3, SCN4B, CDH18, TLR2, CHODL, SELPLG, C5AR1, NPR3, LYP…	190	6998	19662	1.41962	0.00503217	0.00504482	0.00502168
GOTERM_MF_DIRECT	x	GO:0043395~heparan sulfate proteoglycan binding	5	2.18341	6.89076e-05	-4.16173	PTPRC, ITGAM, CFH, GPC3, ATP1A3	158	25	17446	22.0835	0.0222816	0.0225328	0.0225328
GOTERM_MF_DIRECT	x	GO:0009986~cell surface	18	7.86026	0.000126558	-3.89771	CD53, H2-T23, ITGAM, CD93, HHIP, NFAM1, C5AR1, TRF, TACR1, TFPI, THBD, PTPRC, ADORA2B, MRC1, ITGA8, FLT3L, ABCB1A, TLR2	190	629	19662	2.96139	0.0272141	0.0137948	0.0137315
GOTERM_BP_DIRECT	x	GO:0005886~plasma membrane	70	30.5677	0.000210715	-3.67631	H2-T23, CHRM3, CD84, FLT1, HHIP, PEAR1, THBD, VPREB1, KCNT2, SIX2, MRC1, PIM1, TBC1D10C, LEPR, CD33, CMKLR1, CD53, CCDC78, CD93, GPR35, NFAM1, CD180, TACR1, TMEM150C, KCTD8, ADORA2B, BTK, ITGA8, PLIN4, FLT3L, CD48, TLR7, KCTD12, SCN4B, CDH18, TLR2, SHC2, SELPLG, CFH, C5AR1, NPR3, LYPD1, FAM129A, KCNA3, ATP1A3, IL20RB, ADRB2, MCHR1, FYB, EFNB3, CYTH4, GPC3, MBP, CD300LD, NPTX1, DISC1, ABCB1A, KCNJ…	190	4874	19662	1.48623	0.0449013	0.0153119	0.0152417
GOTERM_BP_DIRECT	x	GO:0002376~immune system process	13	5.67686	0.000294349	-3.53114	H2-T23, CD84, CFH, SP110, CD180, LY86, CASP4, BTK, MAP3K8, TLR7, CD300LD, MB21D1, TLR2	172	383	18082	3.56831	0.297406	0.237885	0.237687
GOTERM_BP_DIRECT	x	GO:0007204~positive regulation of cytosolic calcium ion concentration	8	3.49345	0.000523015	-3.28149	CCR1, GNA15, GPR35, C5AR1, ADM, TACR1, MCHR1, CXCL2	172	148	18082	5.68259	0.465947	0.237885	0.237687
GOTERM_BP_DIRECT	x	GO:0030217~T cell differentiation	5	2.18341	0.00059521	-3.22533	EGR1, PTPRC, BCL11A, LEPR, IKZF1	172	41	18082	12.8205	0.510254	0.237885	0.237687
GOTERM_BP_DIRECT	x	GO:0045600~positive regulation of fat cell differentiation	5	2.18341	0.00117432	-2.93021	ZBTB16, IGF1, CMKLR1, MEDAG, DACT1	172	49	18082	10.7273	0.755574	0.352004	0.35171
GOTERM_BP_DIRECT	x	GO:0005887~integral component of plasma membrane	23	10.0437	0.00123809	-2.90725	CD53, CHRM3, FLT1, GPR35, HHIP, P2RY14, C5AR1, CD180, KCNA3, GPR1, ADRB2, TACR1, LRRC32, MCHR1, TMEM150C, THBD, PTPRC, FXYD2, MRC1, GPC3, LEPR, TLR7, KCNJ2	190	1126	19662	2.1138	0.236674	0.0674758	0.0671663
GOTERM_MF_DIRECT	x	GO:0007165~signal transduction	24	10.4803	0.00171722	-2.76517	CCR1, CHRM3, BCL11A, GPR35, HHIP, NFAM1, P2RY14, C5AR1, GPR1, RASSF9, ADRB2, TACR1, RASAL3, MCHR1, FYB, GNA15, ADORA2B, LEPR, SPOCK1, MAP3K8, TLR7, CD48, TLR2, CMKLR1	172	1255	18082	2.01041	0.872637	0.411789	0.411445
GOTERM_MF_DIRECT	x	GO:0043410~positive regulation of MAPK cascade	6	2.62009	0.00308827	-2.51029	CD84, PTPRC, FLT1, LEPR, IGF1, ADRB2	172	104	18082	6.06507	0.975487	0.617139	0.616624
GOTERM_MF_DIRECT	x	mmu04080:Neuroactive ligand-receptor interaction	9	3.93013	0.00859692	-2.06566	CHRM3, ADORA2B, GPR35, P2RY14, C5AR1, LEPR, ADRB2, TACR1, MCHR1	80	285	7691	3.03592	0.733136	1	1
GOTERM_MF_DIRECT	x	GO:0043235~receptor complex	6	2.62009	0.00958675	-2.01833	KCTD8, FLT1, LEPR, TLR7, KCTD12, ADRB2	190	134	19662	4.63362	0.877543	0.417982	0.416065
GOTERM_MF_DIRECT	x	GO:0001953~negative regulation of cell-matrix adhesion	3	1.31004	0.00977992	-2.00966	ACER2, POSTN, MYOC	172	16	18082	19.7115	0.999992	1	1
GOTERM_MF_DIRECT	x	GO:0001666~response to hypoxia	7	3.05677	0.0099521	-2.00209	EGR1, POSTN, PTGIS, FLT1, PYGM, ADM, TLR2	172	192	18082	3.83279	0.999994	1	1
GOTERM_MF_DIRECT	x	GO:0002224~toll-like receptor signaling pathway	3	1.31004	0.0110156	-1.95799	CD180, TLR7, TLR2	172	17	18082	18.552	0.999998	1	1
GOTERM_CC_DIRECT	x	GO:0050732~negative regulation of peptidyl-tyrosine phosphorylation	3	1.31004	0.0110156	-1.95799	PTPRC, IGF1, SAMSN1	172	17	18082	18.552	0.999998	1	1
GOTERM_CC_DIRECT	x	GO:0050830~defense response to Gram-positive bacterium	5	2.18341	0.0117487	-1.93001	H2-T23, C5AR1, ADM, MYO1F, TLR2	172	93	18082	5.65204	0.999999	1	1
GOTERM_CC_DIRECT	x	GO:0032753~positive regulation of interleukin-4 production	3	1.31004	0.0136804	-1.8639	SASH3, H2-T23, IL20RB	172	19	18082	16.5991	1	1	1
GOTERM_CC_DIRECT	x	GO:0045087~innate immune response	10	4.36681	0.0140277	-1.85301	CD84, CFH, SP110, CD180, CASP4, BTK, LY86, TLR7, TLR2, MB21D1	172	400	18082	2.6282	1	1	1
GOTERM_CC_DIRECT	x	mmu05150:Staphylococcus aureus infection	4	1.74672	0.014462	-1.83977	ITGAM, SELPLG, CFH, C5AR1	80	50	7691	7.691	0.892347	1	1
GOTERM_BP_DIRECT	x	GO:0032722~positive regulation of chemokine production	3	1.31004	0.0151069	-1.82082	ADORA2B, TLR7, TLR2	172	20	18082	15.7692	1	1	1
GOTERM_BP_DIRECT	x	GO:0004497~monooxygenase activity	5	2.18341	0.0164289	-1.78439	MOXD1, CYP26B1, PTGIS, FMO1, FMO2	158	108	17446	5.11193	0.995559	1	1
GOTERM_BP_DIRECT	x	GO:0009408~response to heat	4	1.74672	0.0167429	-1.77617	HSPB7, IGF1, TACR1, CXCL2	172	57	18082	7.3774	1	1	1
GOTERM_BP_DIRECT	x	GO:0006954~inflammatory response	9	3.93013	0.0168007	-1.77467	CCR1, CYP26B1, C5AR1, CD180, CASP4, LY86, TLR7, CXCL2, TLR2	172	344	18082	2.75044	1	1	1
GOTERM_BP_DIRECT	x	GO:0030246~carbohydrate binding	7	3.05677	0.0175514	-1.75569	CHODL, SELPLG, CD93, GALNT15, MRC1, PYGM, CD33	158	229	17446	3.37521	0.996943	1	1
GOTERM_BP_DIRECT	x	GO:0005615~extracellular space	24	10.4803	0.0181074	-1.74214	POSTN, FLT1, PTGIS, ITGAM, MYOC, CFH, LY86, TMC8, TRF, ADM, IGF1, KRT10, HAPLN3, TFPI, CXCL2, THBD, VPREB1, PAPPA, GPC3, LEPR, SPOCK1, FLT3L, IAPP, APOD	190	1504	19662	1.65134	0.981381	0.657901	0.654883
GOTERM_BP_DIRECT	x	GO:0009948~anterior/posterior axis specification	3	1.31004	0.0181418	-1.74132	SIX2, GPC3, TBX18	172	22	18082	14.3356	1	1	1
GOTERM_BP_DIRECT	x	GO:0032760~positive regulation of tumor necrosis factor production	4	1.74672	0.0183499	-1.73637	SASH3, H2-T23, TLR2, NFATC4	172	59	18082	7.12732	1	1	1
GOTERM_BP_DIRECT	x	GO:0001501~skeletal system development	5	2.18341	0.018772	-1.72649	RECQL4, ZBTB16, NPR3, HAPLN3, DNM3OS	172	107	18082	4.91252	1	1	1
GOTERM_BP_DIRECT	x	GO:0004872~receptor activity	6	2.62009	0.019729	-1.70489	VPREB1, CD180, MRC1, TLR7, CD48, TLR2	158	172	17446	3.85178	0.99852	1	1
GOTERM_CC_DIRECT	x	GO:0032733~positive regulation of interleukin-10 production	3	1.31004	0.0197476	-1.70449	SASH3, IL20RB, TLR2	172	23	18082	13.7123	1	1	1
GOTERM_MF_DIRECT	x	GO:0014068~positive regulation of phosphatidylinositol 3-kinase signaling	4	1.74672	0.02273	-1.6434	FLT1, MYOC, HCLS1, IGF1	172	64	18082	6.57049	1	1	1
GOTERM_BP_DIRECT	x	GO:0005515~protein binding	49	21.3974	0.0240541	-1.61881	CHRM3, HHIP, TRF, IKZF1, VPREB1, SIX2, PIM1, LEPR, DACT1, MB21D1, CBR2, MYOC, EBF1, ADAM11, C1QL1, RAB37, BTK, HCLS1, CD48, TLR7, KCTD12, TLR2, SELPLG, ADRB2, FYB, GPC3, ALX4, CD300LD, DISC1, KCNJ2, CCR1, CTLA2B, RPH3AL, EGR2, BCL11A, ZBTB16, IGF1, KRT10, MTERF1A, COLQ, TBX18, NFATC4, DLG2, PTPRC, KIF26A, LNX1, TMEM119, CD247, MXD3	158	4092	17446	1.32221	0.999651	1	1
GOTERM_BP_DIRECT	x	GO:0006935~chemotaxis	5	2.18341	0.0257942	-1.58848	CCR1, FLT1, C5AR1, CXCL2, CMKLR1	172	118	18082	4.45457	1	1	1
GOTERM_CC_DIRECT	x	GO:0006082~organic acid metabolic process	2	0.873362	0.0281048	-1.55122	FMO1, FMO2	172	3	18082	70.0853	1	1	1
GOTERM_BP_DIRECT	x	GO:0032868~response to insulin	4	1.74672	0.0297335	-1.52675	EGR1, EGR2, ADM, TLR2	172	71	18082	5.9227	1	1	1
GOTERM_CC_DIRECT	x	GO:0071944~cell periphery	4	1.74672	0.0310175	-1.50839	PTPRC, STK26, MBP, TACR1	190	71	19662	5.8301	0.99896	0.965973	0.961542
GOTERM_BP_DIRECT	x	GO:0004871~signal transducer activity	12	5.24017	0.0325264	-1.48776	CCR1, CHRM3, GNA15, ADORA2B, GPR35, P2RY14, C5AR1, GPR1, ADRB2, TACR1, MCHR1, CMKLR1	158	648	17446	2.04477	0.99998	1	1
GOTERM_BP_DIRECT	x	GO:0006813~potassium ion transport	5	2.18341	0.0325714	-1.48716	KCNT2, FXYD2, KCNA3, ATP1A3, KCNJ2	172	127	18082	4.13889	1	1	1
GOTERM_BP_DIRECT	x	GO:0050679~positive regulation of epithelial cell proliferation	4	1.74672	0.0353544	-1.45156	C5AR1, IGF1, TACR1, TBX18	172	76	18082	5.53305	1	1	1
GOTERM_CC_DIRECT	x	GO:0035116~embryonic hindlimb morphogenesis	3	1.31004	0.0387619	-1.41159	ZBTB16, GPC3, ALX4	172	33	18082	9.55708	1	1	1
GOTERM_BP_DIRECT	x	GO:0032496~response to lipopolysaccharide	6	2.62009	0.0391587	-1.40717	THBD, C5AR1, FMO1, ADM, CXCL2, TLR2	172	197	18082	3.20187	1	1	1
GOTERM_BP_DIRECT	x	GO:0008076~voltage-gated potassium channel complex	4	1.74672	0.0406162	-1.3913	DLG2, KCNT2, KCNA3, KCNJ2	190	79	19662	5.23971	0.999881	1	1
GOTERM_BP_DIRECT	x	GO:0030183~B cell differentiation	4	1.74672	0.0414831	-1.38213	PTPRC, BCL11A, NFAM1, IKZF1	172	81	18082	5.1915	1	1	1
GOTERM_BP_DIRECT	x	mmu04610:Complement and coagulation cascades	4	1.74672	0.0429571	-1.36696	THBD, CFH, C5AR1, TFPI	80	76	7691	5.05987	0.998791	1	1
GOTERM_MF_DIRECT	x	GO:0030335~positive regulation of cell migration	6	2.62009	0.043894	-1.35759	CCR1, FLT1, MYOC, FAM110C, IGF1, MYO1F	172	203	18082	3.10723	1	1	1
GOTERM_BP_DIRECT	x	GO:0000978~RNA polymerase II core promoter proximal region sequence-specific DNA binding	8	3.49345	0.0439527	-1.35701	EGR2, EHF, PLAG1, BCL11A, SIX2, EBF1, TBX18, NFATC4	158	359	17446	2.46056	1	1	1
GOTERM_MF_DIRECT	x	mmu04970:Salivary secretion	4	1.74672	0.0443777	-1.35284	CHRM3, FXYD2, ATP1A3, ADRB2	80	77	7691	4.99416	0.999037	1	1
GOTERM_CC_DIRECT	x	GO:0006955~immune response	7	3.05677	0.0445391	-1.35126	CCR1, VPREB1, P2RY14, TLR7, CXCL2, FYB, TLR2	172	272	18082	2.7055	1	1	1
GOTERM_BP_DIRECT	x	GO:0030177~positive regulation of Wnt signaling pathway	3	1.31004	0.047715	-1.32134	DISC1, TLR2, DACT1	172	37	18082	8.52388	1	1	1
GOTERM_BP_DIRECT	x	GO:0050661~NADP binding	3	1.31004	0.0479993	-1.31876	HSD11B1, FMO1, FMO2	158	39	17446	8.49367	1	1	1
GOTERM_BP_DIRECT	x	GO:0031410~cytoplasmic vesicle	12	5.24017	0.0480858	-1.31798	CAPN11, RPH3AL, MYOC, CD93, RAB37, C5AR1, BTK, TRF, TRIM36, TLR7, NPTX1, TLR2	190	646	19662	1.92231	0.999978	1	1
GOTERM_BP_DIRECT	x	GO:0042755~eating behavior	3	1.31004	0.0500604	-1.30051	LEPR, IAPP, TACR1	172	38	18082	8.29957	1	1	1
GOTERM_BP_DIRECT	x	GO:0045909~positive regulation of vasodilation	3	1.31004	0.0500604	-1.30051	ADORA2B, ADM, ADRB2	172	38	18082	8.29957	1	1	1
GOTERM_BP_DIRECT	x	GO:0048873~homeostasis of number of cells within a tissue	3	1.31004	0.0500604	-1.30051	SASH3, FLT3L, IL20RB	172	38	18082	8.29957	1	1	1
GOTERM_BP_DIRECT	x	GO:0014911~positive regulation of smooth muscle cell migration	3	1.31004	0.0524465	-1.28028	EGR1, POSTN, IGF1	172	39	18082	8.08676	1	1	1
GOTERM_BP_DIRECT	x	GO:0051138~positive regulation of NK T cell differentiation	2	0.873362	0.0554243	-1.2563	ZBTB16, IKZF1	172	6	18082	35.0426	1	1	1
GOTERM_BP_DIRECT	x	GO:0070995~NADPH oxidation	2	0.873362	0.0554243	-1.2563	FMO1, FMO2	172	6	18082	35.0426	1	1	1
GOTERM_BP_DIRECT	x	mmu04261:Adrenergic signaling in cardiomyocytes	5	2.18341	0.0578664	-1.23757	FXYD2, ATP1A3, ADRB2, SCN4B, CACNG4	80	142	7691	3.38512	0.999891	1	1
GOTERM_BP_DIRECT	x	GO:0007229~integrin-mediated signaling pathway	4	1.74672	0.0582012	-1.23507	ITGAM, PLEK, ADAM11, ITGA8	172	93	18082	4.52163	1	1	1
GOTERM_BP_DIRECT	x	mmu04978:Mineral absorption	3	1.31004	0.0604602	-1.21853	FXYD2, TRF, ATP1A3	80	39	7691	7.39519	0.999928	1	1
GOTERM_CC_DIRECT	x	mmu04960:Aldosterone-regulated sodium reabsorption	3	1.31004	0.0632295	-1.19908	FXYD2, ATP1A3, IGF1	80	40	7691	7.21031	0.999954	1	1
GOTERM_MF_DIRECT	x	GO:0050869~negative regulation of B cell activation	2	0.873362	0.06436	-1.19138	TBC1D10C, SAMSN1	172	7	18082	30.0365	1	1	1
GOTERM_BP_DIRECT	x	GO:0051897~positive regulation of protein kinase B signaling	4	1.74672	0.0643801	-1.19125	MYOC, FAM110C, HCLS1, IGF1	172	97	18082	4.33517	1	1	1
GOTERM_BP_DIRECT	x	GO:0004888~transmembrane signaling receptor activity	7	3.05677	0.066337	-1.17824	THBD, NFAM1, MRC1, LEPR, TLR7, CD247, TLR2	158	316	17446	2.44596	1	1	1
GOTERM_CC_DIRECT	x	GO:0007169~transmembrane receptor protein tyrosine kinase signaling pathway	4	1.74672	0.0692048	-1.15986	SHC2, DOK2, FLT1, BTK	172	100	18082	4.20512	1	1	1
GOTERM_BP_DIRECT	x	GO:0032355~response to estradiol	4	1.74672	0.0708486	-1.14967	POSTN, ALDH1A2, TFPI, CXCL2	172	101	18082	4.16348	1	1	1
GOTERM_BP_DIRECT	x	GO:0002489~antigen processing and presentation of endogenous peptide antigen via MHC class Ib via ER pathway, TAP-dependent	2	0.873362	0.0732117	-1.13542	H2-T23, ABCB1A	172	8	18082	26.282	1	1	1
GOTERM_BP_DIRECT	x	GO:0031666~positive regulation of lipopolysaccharide-mediated signaling pathway	2	0.873362	0.0732117	-1.13542	CD180, LY86	172	8	18082	26.282	1	1	1
GOTERM_BP_DIRECT	x	GO:0032494~response to peptidoglycan	2	0.873362	0.0732117	-1.13542	C5AR1, TLR2	172	8	18082	26.282	1	1	1
GOTERM_MF_DIRECT	x	GO:0030971~receptor tyrosine kinase binding	3	1.31004	0.0770758	-1.11308	SHC2, MYOC, FLT3L	158	51	17446	6.49516	1	1	1
GOTERM_BP_DIRECT	x	GO:0004499~N,N-dimethylaniline monooxygenase activity	2	0.873362	0.078155	-1.10704	FMO1, FMO2	158	9	17446	24.5373	1	1	1
GOTERM_BP_DIRECT	x	GO:0008144~drug binding	4	1.74672	0.0803311	-1.09512	CHRM3, TLR7, PYGM, ADRB2	158	112	17446	3.94349	1	1	1
GOTERM_MF_DIRECT	x	GO:0005789~endoplasmic reticulum membrane	12	5.24017	0.0817245	-1.08765	HSD11B1, MOXD1, CYP26B1, PTGIS, CASP4, TMEM119, UGT2B5, FMO1, TMC8, TLR7, FMO2, 9930111J21RIK1	190	710	19662	1.74903	1	1	1
GOTERM_BP_DIRECT	x	GO:0009404~toxin metabolic process	2	0.873362	0.0819802	-1.08629	FMO1, FMO2	172	9	18082	23.3618	1	1	1
GOTERM_BP_DIRECT	x	GO:0030098~lymphocyte differentiation	2	0.873362	0.0819802	-1.08629	FLT3L, IKZF1	172	9	18082	23.3618	1	1	1
GOTERM_BP_DIRECT	x	GO:0051382~kinetochore assembly	2	0.873362	0.0819802	-1.08629	CENPW, APITD1	172	9	18082	23.3618	1	1	1
GOTERM_BP_DIRECT	x	GO:0007611~learning or memory	3	1.31004	0.0839255	-1.07611	EGR1, EGR2, TACR1	172	51	18082	6.18399	1	1	1
GOTERM_BP_DIRECT	x	GO:0050852~T cell receptor signaling pathway	3	1.31004	0.0839255	-1.07611	PTPRC, CD247, FYB	172	51	18082	6.18399	1	1	1
GOTERM_BP_DIRECT	x	mmu04514:Cell adhesion molecules (CAMs)	5	2.18341	0.0847908	-1.07165	H2-T23, PTPRC, ITGAM, SELPLG, ITGA8	80	162	7691	2.96721	0.999999	1	1
GOTERM_BP_DIRECT	x	mmu04660:T cell receptor signaling pathway	4	1.74672	0.0851372	-1.06988	PTPRC, MAP3K8, CD247, NFKBIE	80	101	7691	3.80743	0.999999	1	1
GOTERM_BP_DIRECT	x	GO:0010628~positive regulation of gene expression	8	3.49345	0.085148	-1.06983	EGR1, CYP26B1, PLAG1, BCL11A, ALDH1A2, IKZF1, LRRC32, TLR2	172	399	18082	2.10783	1	1	1
GOTERM_BP_DIRECT	x	GO:0009897~external side of plasma membrane	7	3.05677	0.086035	-1.06533	CCR1, VPREB1, PTPRC, ITGAM, CD48, CD33, TLR2	190	317	19662	2.28514	1	1	1
GOTERM_BP_DIRECT	x	GO:0032755~positive regulation of interleukin-6 production	3	1.31004	0.0867591	-1.06168	ADORA2B, TLR7, TLR2	172	52	18082	6.06507	1	1	1
GOTERM_BP_DIRECT	x	GO:0001085~RNA polymerase II transcription factor binding	3	1.31004	0.0877391	-1.05681	HCLS1, TBX18, DACT1	158	55	17446	6.02278	1	1	1
GOTERM_BP_DIRECT	x	mmu05202:Transcriptional misregulation in cancer	5	2.18341	0.0892829	-1.04923	ITGAM, FLT1, ZBTB16, HIST1H3F, IGF1	80	165	7691	2.91326	0.999999	1	1
GOTERM_CC_DIRECT	x	GO:0045944~positive regulation of transcription from RNA polymerase II promoter	15	6.55022	0.0893126	-1.04909	EGR1, RNASEL, EGR2, EHF, PLAG1, EBF1, IGF1, ADRB2, IKZF1, NFATC4, SIX2, ALX4, FLT3L, HCLS1, TLR2	172	995	18082	1.58484	1	1	1
GOTERM_BP_DIRECT	x	GO:0060736~prostate gland growth	2	0.873362	0.0906661	-1.04255	PLAG1, IGF1	172	10	18082	21.0256	1	1	1
UP_KEYWORDS		Immunity	13	5.67686	0.000280261	-3.55244	H2-T23, CD84, CFH, SP110, CD180, LY86, CASP4, BTK, MAP3K8, TLR7, CD300LD, MB21D1, TLR2	204	401	22680	3.60422	0.0582206	0.0144568	0.0142542
UP_KEYWORDS		Immunoglobulin domain	11	4.80349	0.0117153	-1.93125	FSTL5, VPREB1, CD84, FLT1, NFAM1, LEPR, CD48, CD300LD, HAPLN3, SCN4B, CD33	204	481	22680	2.5425	0.919691	0.313385	0.308991
UP_KEYWORDS		Inflammatory response	6	2.62009	0.0150708	-1.82186	CD180, CASP4, LY86, TLR7, CXCL2, TLR2	204	161	22680	4.14322	0.961214	0.322515	0.317994
UP_KEYWORDS		Innate immunity	10	4.36681	0.000337777	-3.47137	CD84, CFH, SP110, CD180, CASP4, BTK, LY86, TLR7, TLR2, MB21D1	204	241	22680	4.61313	0.0697449	0.0144568	0.0142542
UP_KEYWORDS		Integrin	3	1.31004	0.08165	-1.08804	ITGAM, ADAM11, ITGA8	204	53	22680	6.29301	1	0.832052	0.820388
INTERPRO		IPR000483:Cysteine-rich flanking region, C-terminal	4	1.74672	0.0306636	-1.51338	SLITRK4, CD180, TLR7, TLR2	185	76	20594	5.85889	0.999999	1	1
INTERPRO		IPR000770:SAND domain	2	0.873362	0.0692929	-1.15931	SP110, SP140	185	8	20594	27.8297	1	1	1
INTERPRO		IPR000960:Flavin monooxygenase FMO	2	0.873362	0.0776116	-1.11007	FMO1, FMO2	185	9	20594	24.7375	1	1	1
INTERPRO		IPR001304:C-type lectin	4	1.74672	0.0998124	-1.00082	CHODL, THBD, CD93, MRC1	185	124	20594	3.59093	1	1	1
INTERPRO		IPR001452:Src homology-3 domain	7	3.05677	0.0121881	-1.91406	SASH3, DLG2, BTK, HCLS1, SAMSN1, FYB, MYO1F	185	212	20594	3.67562	0.995294	1	1
INTERPRO		IPR001611:Leucine-rich repeat	6	2.62009	0.0831702	-1.08003	SLITRK4, CD180, NLRP2, TLR7, LRRC32, TLR2	185	259	20594	2.57882	1	1	1
INTERPRO		IPR002403:Cytochrome P450, E-class, group IV	2	0.873362	0.094028	-1.02674	CYP26B1, PTGIS	185	11	20594	20.2398	1	1	1
INTERPRO		IPR003131:Potassium channel tetramerisation-type BTB domain	3	1.31004	0.0761618	-1.11826	KCTD8, KCNA3, KCTD12	185	51	20594	6.54817	1	1	1
INTERPRO		IPR003591:Leucine-rich repeat, typical subtype	5	2.18341	0.0722064	-1.14142	SLITRK4, CD180, TLR7, LRRC32, TLR2	185	175	20594	3.18054	1	1	1
INTERPRO		IPR003599:Immunoglobulin subtype	10	4.36681	0.0435604	-1.36091	FSTL5, VPREB1, CD84, FLT1, FCRLS, CD48, CD300LD, HAPLN3, SCN4B, CD33	185	518	20594	2.14901	1	1	1
INTERPRO		IPR004865:Sp100	2	0.873362	0.0692929	-1.15931	SP110, SP140	185	8	20594	27.8297	1	1	1
INTERPRO		IPR009072:Histone-fold	4	1.74672	0.098009	-1.00873	CENPW, APITD1, HIST1H2AK, HIST1H3F	185	123	20594	3.62013	1	1	1
INTERPRO		IPR011511:Variant SH3	4	1.74672	0.0144228	-1.84095	SASH3, DLG2, SAMSN1, FYB	185	57	20594	7.81185	0.998251	1	1
INTERPRO		IPR011936:Myxococcus cysteine-rich repeat	2	0.873362	0.0265664	-1.57567	PAPPA, COLQ	185	3	20594	74.2126	0.999992	1	1
INTERPRO		IPR012143:Dimethylaniline monooxygenase, N-oxide-forming	2	0.873362	0.0776116	-1.11007	FMO1, FMO2	185	9	20594	24.7375	1	1	1
INTERPRO		IPR013783:Immunoglobulin-like fold	17	7.42358	0.0376415	-1.42433	H2-T23, CD84, FLT1, FCRLS, EBF1, IL20RB, HAPLN3, NFATC4, FSTL5, VPREB1, PTPRC, LEPR, TRIM36, CD48, CD300LD, SCN4B, CD33	185	1099	20594	1.72195	1	1	1
INTERPRO		IPR014756:Immunoglobulin E-set	5	2.18341	0.017624	-1.7539	ARHGDIB, EBF1, LY86, KCNJ2, NFATC4	185	111	20594	5.01437	0.999578	1	1
INTERPRO		IPR016186:C-type lectin-like	5	2.18341	0.0346487	-1.46031	CHODL, THBD, CD93, MRC1, HAPLN3	185	137	20594	4.06273	1	1	1
INTERPRO		IPR016187:C-type lectin fold	5	2.18341	0.0412986	-1.38406	CHODL, THBD, CD93, MRC1, HAPLN3	185	145	20594	3.83858	1	1	1
INTERPRO		IPR020946:Flavin monooxygenase-like	2	0.873362	0.0776116	-1.11007	FMO1, FMO2	185	9	20594	24.7375	1	1	1
INTERPRO		IPR021090:SAM/SH3 domain-containing	2	0.873362	0.0265664	-1.57567	SASH3, SAMSN1	185	3	20594	74.2126	0.999992	1	1
INTERPRO		IPR021116:Procalcitonin/adrenomedullin	2	0.873362	0.0438862	-1.35767	IAPP, ADM	185	5	20594	44.5276	1	1	1
INTERPRO		IPR021849:Protein of unknown function DUF3446	2	0.873362	0.0265664	-1.57567	EGR1, EGR2	185	3	20594	74.2126	0.999992	1	1
UP_KEYWORDS		Lectin	6	2.62009	0.0199231	-1.70064	CHODL, SELPLG, CD93, GALNT15, MRC1, CD33	204	173	22680	3.85583	0.98652	0.387594	0.382161
UP_KEYWORDS		Lipoprotein	12	5.24017	0.0925342	-1.0337	DLG2, MYOC, ADORA2B, RAB37, LYPD1, FAM129A, KCNA3, GPC3, CD48, ADRB2, TACR1, KCNJ2	204	780	22680	1.71041	1	0.866297	0.854152
UP_KEYWORDS		Membrane	97	42.3581	0.00532021	-2.27407	CHRM3, CD84, GALNT15, HHIP, PIM1, LEPR, CMKLR1, CCDC78, CD93, CD180, ADAM11, MPEG1, KCTD8, AF529169, GPR165, 1810011H11RIK, BTK, KCTD12, CHODL, C5AR1, NPR3, LYPD1, IL20RB, ADRB2, MCHR1, HSD11B1, EFNB3, MBP, CD300LD, C130021I20RIK, SLC15A3, CCR1, TMEM132E, RNF223, ACER2, DLG2, PTPRC, STK26, FXYD2, TMEM119, MOXD1, H2-T23, ITGAM, FLT1, LRRC32, PEAR1, THBD, CYP26B1, KCNT2, CASP4, MRC1, CD33, CD53, PT…	204	8683	22680	1.24198	0.680681	0.189754	0.187094
KEGG_PATHWAY	x	GO:0086002~cardiac muscle cell action potential involved in contraction	2	0.873362	0.0906661	-1.04255	SCN4B, KCNJ2	172	10	18082	21.0256	1	1	1
KEGG_PATHWAY	x	GO:0005890~sodium:potassium-exchanging ATPase complex	2	0.873362	0.0920915	-1.03578	FXYD2, ATP1A3	190	10	19662	20.6968	1	1	1
KEGG_PATHWAY	x	GO:0048705~skeletal system morphogenesis	3	1.31004	0.092511	-1.03381	RECQL4, HHIP, ALX4	172	54	18082	5.84044	1	1	1
KEGG_PATHWAY	x	GO:0046982~protein heterodimerization activity	9	3.93013	0.0932077	-1.03055	DLG2, CENPW, ITGAM, APITD1, HIST1H2AK, ALX4, IKZF1, TBX18, TLR2	158	514	17446	1.93338	1	1	1
KEGG_PATHWAY	x	GO:0005391~sodium:potassium-exchanging ATPase activity	2	0.873362	0.094681	-1.02374	FXYD2, ATP1A3	158	11	17446	20.0759	1	1	1
KEGG_PATHWAY	x	GO:0050853~B cell receptor signaling pathway	3	1.31004	0.0954277	-1.02033	PTPRC, KLHL6, NFAM1	172	55	18082	5.73425	1	1	1
KEGG_PATHWAY	x	GO:0070098~chemokine-mediated signaling pathway	3	1.31004	0.0954277	-1.02033	CCR1, GPR35, CXCL2	172	55	18082	5.73425	1	1	1
KEGG_PATHWAY	x	GO:0001077~transcriptional activator activity, RNA polymerase II core promoter proximal region sequence-specific binding	6	2.62009	0.0971557	-1.01253	EGR1, EGR2, EHF, PLAG1, SIX2, EBF1	158	270	17446	2.45373	1	1	1
KEGG_PATHWAY	x	GO:0045177~apical part of cell	4	1.74672	0.0992657	-1.0032	HSD11B1, C5AR1, ITGA8, ABCB1A	190	115	19662	3.59945	1	1	1
KEGG_PATHWAY	x	GO:0045577~regulation of B cell differentiation	2	0.873362	0.0992704	-1.00318	PTPRC, NFAM1	172	11	18082	19.1142	1	1	1
UP_SEQ_FEATURE		nucleotide phosphate-binding region:NADP	4	1.74672	0.0240929	-1.61811	CBR2, HSD11B1, FMO1, FMO2	178	63	18012	6.42483	1	1	0.998428
UP_KEYWORDS		Postsynaptic cell membrane	5	2.18341	0.0738311	-1.13176	KCTD8, CHRM3, DLG2, KCTD12, DISC1	204	176	22680	3.15842	1	0.828341	0.816729
UP_KEYWORDS		Potassium	4	1.74672	0.0931067	-1.03102	FXYD2, KCNA3, ATP1A3, KCNJ2	204	120	22680	3.70588	1	0.866297	0.854152
UP_KEYWORDS		Potassium transport	4	1.74672	0.0714271	-1.14614	FXYD2, KCNA3, ATP1A3, KCNJ2	204	107	22680	4.15613	1	0.828341	0.816729
UP_SEQ_FEATURE		repeat:LRR 10	4	1.74672	0.0811083	-1.09093	SLITRK4, CD180, TLR7, TLR2	178	103	18012	3.92975	1	1	0.998428
UP_SEQ_FEATURE		repeat:LRR 11	4	1.74672	0.0558562	-1.25293	SLITRK4, CD180, TLR7, TLR2	178	88	18012	4.59959	1	1	0.998428
UP_SEQ_FEATURE		repeat:LRR 12	4	1.74672	0.0428666	-1.36788	SLITRK4, CD180, TLR7, TLR2	178	79	18012	5.1236	1	1	0.998428
UP_SEQ_FEATURE		repeat:LRR 13	4	1.74672	0.026129	-1.58288	SLITRK4, CD180, TLR7, TLR2	178	65	18012	6.22714	1	1	0.998428
UP_SEQ_FEATURE		repeat:LRR 14	4	1.74672	0.016845	-1.77353	SLITRK4, CD180, TLR7, TLR2	178	55	18012	7.35935	0.99998	1	0.998428
UP_SEQ_FEATURE		repeat:LRR 15	4	1.74672	0.0116722	-1.93285	SLITRK4, CD180, TLR7, TLR2	178	48	18012	8.43258	0.999428	0.826129	0.823535
UP_SEQ_FEATURE		repeat:LRR 16	4	1.74672	0.00756229	-2.12135	SLITRK4, CD180, TLR7, TLR2	178	41	18012	9.87229	0.991997	0.602148	0.600257
UP_SEQ_FEATURE		repeat:LRR 17	3	1.31004	0.0462314	-1.33506	SLITRK4, CD180, TLR7	178	35	18012	8.67352	1	1	0.998428
UP_KEYWORDS		Secreted	22	9.60699	0.0774151	-1.11117	POSTN, MYOC, CFH, HHIP, LY86, TRF, ADM, IGF1, HAPLN3, TFPI, CXCL2, C1QL1, FSTL5, PAPPA, ADAMTSL2, CASP4, GPC3, LEPR, SPOCK1, FLT3L, IAPP, APOD	204	1685	22680	1.45156	1	0.828341	0.816729
UP_SEQ_FEATURE		sequence variant	9	3.93013	0.0617601	-1.20929	CD84, MYOC, NPR3, BTK, LEPR, FLT3L, ALX4, APOD, TK1	178	429	18012	2.12289	1	1	0.998428
UP_KEYWORDS		SH3 domain	7	3.05677	0.0112622	-1.94838	SASH3, DLG2, BTK, HCLS1, SAMSN1, FYB, MYO1F	204	208	22680	3.74152	0.911415	0.313385	0.308991
UP_SEQ_FEATURE		short sequence motif:PDZ-binding	4	1.74672	0.0339585	-1.46905	EFNB3, KCNA3, KCNJ2, DACT1	178	72	18012	5.62172	1	1	0.998428
UP_KEYWORDS		Signal	63	27.5109	0.000234273	-3.63028	MOXD1, H2-T23, CD84, ITGAM, FLT1, HHIP, FCRLS, TRF, ADM, LRRC32, HAPLN3, PEAR1, CXCL2, THBD, VPREB1, ADAMTSL2, MRC1, LEPR, CD33, POSTN, PTGIS, MYOC, CD93, GPR35, NFAM1, CD180, ADAM11, MPEG1, C1QL1, 1810011H11RIK, PAPPA, ITGA8, UGT2B5, FLT3L, IAPP, CD48, TLR7, SCN4B, CDH18, TLR2, CHODL, SELPLG, CFH, NPR3, LYPD1, IL20RB, TFPI, FSTL5, EFNB3, SLITRK4, GPC3, SPOCK1, GM1110, APOD, CD300LD, NPTX1, TMEM1…	204	4543	22680	1.54174	0.0489041	0.0144568	0.0142542
UP_SEQ_FEATURE		signal peptide	57	24.8908	2.30284e-06	-5.63774	MOXD1, H2-T23, CD84, ITGAM, FLT1, HHIP, FCRLS, TRF, ADM, HAPLN3, PEAR1, CXCL2, THBD, VPREB1, ADAMTSL2, MRC1, LEPR, CD33, POSTN, MYOC, CD93, NFAM1, CD180, ADAM11, MPEG1, C1QL1, PCP4, PAPPA, ITGA8, UGT2B5, FLT3L, IAPP, CD48, TLR7, SCN4B, TLR2, CHODL, SELPLG, CFH, NPR3, LYPD1, TFPI, FSTL5, EFNB3, SLITRK4, GPC3, SPOCK1, APOD, CD300LD, NPTX1, TMEM132E, LY86, IGF1, COLQ, PTPRC, TMEM119, CD247	178	3124	18012	1.84631	0.00146354	0.00048897	0.000487435
SMART		SM00082:LRRCT	4	1.74672	0.049824	-1.30256	SLITRK4, CD180, TLR7, TLR2	116	75	10425	4.7931	0.995783	1	1
SMART		SM00258:SAND	2	0.873362	0.0849437	-1.07087	SP110, SP140	116	8	10425	22.4677	0.999925	1	1
SMART		SM00326:SH3	7	3.05677	0.0217298	-1.66294	SASH3, DLG2, BTK, HCLS1, SAMSN1, FYB, MYO1F	116	197	10425	3.19337	0.9047	1	1
UP_KEYWORDS		Sodium/potassium transport	2	0.873362	0.0694118	-1.15857	FXYD2, ATP1A3	204	8	22680	27.7941	1	0.828341	0.816729
UP_SEQ_FEATURE		topological domain:Cytoplasmic	49	21.3974	0.000107869	-3.96711	H2-T23, CHRM3, CD84, ITGAM, FLT1, GALNT15, THBD, MRC1, LEPR, CD33, CMKLR1, CD53, CD93, GPR35, NFAM1, CD180, ADAM11, TMC8, TACR1, MPEG1, PCP4, ADORA2B, ITGA8, FLT3L, TLR7, ST6GALNAC3, SCN4B, TLR2, CHODL, SELPLG, C5AR1, NPR3, ATP1A3, ADRB2, MCHR1, HSD11B1, EFNB3, SLITRK4, MGAT5B, CD300LD, ABCB1A, KCNJ2, CCR1, TMEM132E, P2RY14, GPR1, PTPRC, TMEM119, CD247	178	2880	18012	1.72165	0.0663075	0.0137425	0.0136993
UP_SEQ_FEATURE		topological domain:Extracellular	43	18.7773	2.72883e-05	-4.56402	CHODL, H2-T23, CHRM3, CD84, ITGAM, FLT1, SELPLG, C5AR1, NPR3, ADRB2, MCHR1, THBD, EFNB3, SLITRK4, MRC1, LEPR, CD300LD, ABCB1A, KCNJ2, CD33, CMKLR1, CD53, CCR1, TMEM132E, CD93, GPR35, NFAM1, P2RY14, CD180, ADAM11, GPR1, TACR1, MPEG1, PCP4, PTPRC, ADORA2B, ITGA8, TMEM119, FLT3L, TLR7, CD247, SCN4B, TLR2	178	2256	18012	1.92873	0.0172059	0.00434567	0.00433202
UP_KEYWORDS		Transmembrane	76	33.1878	0.0320494	-1.49418	MOXD1, H2-T23, CHRM3, CD84, ITGAM, FLT1, GALNT15, LRRC32, PEAR1, THBD, KCNT2, MRC1, LEPR, CD33, CMKLR1, CD53, PTGIS, CD93, GPR35, NFAM1, CD180, ADAM11, TMEM40, TMC8, TMEM42, TACR1, TMEM150C, MPEG1, AF529169, GPR165, 1810011H11RIK, ADORA2B, TMEM217, ITGA8, UGT2B5, FLT3L, TLR7, ST6GALNAC3, SCN4B, CDH18, TLR2, CHODL, SELPLG, C5AR1, NPR3, KCNA3, ATP1A3, IL20RB, ADRB2, MCHR1, HSD11B1, EFNB3, SLITRK4, …	204	6955	22680	1.21487	0.999061	0.571548	0.563536
UP_KEYWORDS		Transmembrane helix	74	32.3144	0.0572726	-1.24205	MOXD1, H2-T23, CHRM3, CD84, ITGAM, FLT1, GALNT15, LRRC32, PEAR1, THBD, KCNT2, MRC1, LEPR, CD33, CMKLR1, CD53, PTGIS, CD93, GPR35, NFAM1, CD180, ADAM11, TMEM40, TMC8, TMEM42, TACR1, TMEM150C, MPEG1, AF529169, GPR165, 1810011H11RIK, ADORA2B, TMEM217, ITGA8, UGT2B5, FLT3L, TLR7, ST6GALNAC3, SCN4B, CDH18, TLR2, CHODL, SELPLG, C5AR1, NPR3, KCNA3, ATP1A3, IL20RB, ADRB2, MCHR1, HSD11B1, EFNB3, SLITRK4, …	204	6938	22680	1.1858	0.999997	0.81709	0.805635
UP_SEQ_FEATURE		transmembrane region	62	27.0742	0.000984304	-3.00687	MOXD1, H2-T23, CHRM3, CD84, ITGAM, FLT1, GALNT15, PEAR1, THBD, MRC1, LEPR, CD33, CMKLR1, CD53, PTGIS, CD93, GPR35, NFAM1, CD180, ADAM11, TMEM40, TMC8, TMEM42, TACR1, MPEG1, AF529169, PCP4, ADORA2B, ITGA8, UGT2B5, FLT3L, TLR7, ST6GALNAC3, SCN4B, TLR2, CHODL, SELPLG, C5AR1, NPR3, KCNA3, ATP1A3, ADRB2, MCHR1, HSD11B1, EFNB3, SLITRK4, MGAT5B, CD300LD, SLC15A3, ABCB1A, KCNJ2, CACNG4, CCR1, TMEM132E, P…	178	4312	18012	1.45497	0.465448	0.1045	0.104172

## Sheet: IPA MCM
© 2000-2021 QIAGEN. All rights reserved.
ID	Molecules in Network	Score	Focus Molecules	Top Diseases and Functions
1	Akt,AMPK,APOD,C1q,CD53,CD93,CFH,CHIA,DLG2,EFNB3,EHF,Fcrls,Fxyd2,G0S2,GDF6,Growth hormone,HCLS1,HDL,HDL-cholesterol,hemoglobin,IAPP,IL23,LDL,LEPR,Nos,Nr1h,Osteocalcin,PEPCK,PRKAA,PTGIS,SAA,SAMSN1,STAT5a/b,TF,TFPI	33	19	[Cardiovascular Disease, Metabolic Disease, Organismal Injury and Abnormalities]
2	ALDH1A2,ARHGDIB,Calcineurin protein(s),CD247,CD3,DACT1,DOCK2,DOK2,E2f,EGR2,Fcer1,GPC3,HHIP,IFI44,IFN alpha/beta,Ige,Ikb,Jnk,MAP2K1/2,MAP3K8,Mek,MHC Class I (complex),MIR17HG,MOXD1,MRC1,MYOC,NFAT (complex),Nfat (family),NFATC4,PTK,PTPRC,RNASEL,Rsk,TCR,TLR7	33	19	[Hematological System Development and Function, Immunological Disease, Lymphoid Tissue Structure and Development]
3	3-alpha,17-beta-androstanediol,AGT,ALX4,beta-estradiol,CYP26B1,CYP4A22,FMO1,GPRIN3,H2AB3 (includes others),hyodeoxycholic acid,IL20,INMT,ITGA8,KIF26A,Krt10,LRP11,LYPD1,Marcks,MEDAG,Mpo,NAPSA,NFE2L2,NPR3,NPTX1,PARPBP,PEAR1,PREP,Rcan1,SAA2,SLITRK4,TBX18,TMEM150C,TMEM217,UGT2B28,Xlr3c (includes others)	33	19	[Developmental Disorder, Organismal Injury and Abnormalities, Renal Dysplasia]
4	ABCB1,BCR (complex),BTK,CD180,CD300LD,Cd33,CD84,Fc gamma receptor,Fcgr3,FLT3LG,FYB1,GOT,HLA-E,Ifnar,Iga,IgG,IgG1,IgG2a,IgG2b,Igg3,Igm,LRRC32,LY86,mir-9,NCK,NFAM1,NFkB (complex),NLRP2,PIM1,PLC gamma,SASH3,SYK/ZAP,TBC1D10C,VAV,VPREB1	30	18	[Cellular Development, Cellular Growth and Proliferation, Hematological System Development and Function]
5	26s Proteasome,Acaa1b,Alpha catenin,CDH18,CENPW,CG,Collagen type II,CXCL3,EGR1,FSH,Histone h3,Hsp70,IKK (complex),IL1,Immunoglobulin,ITGAM,KCNJ2,KCNT2,KCTD12,Lh,Mturn,NFKBIE,NNAT,PAPPA,Pka,Pkc(s),PLIN4,PYGM,SP110,SP140,TK1,Tnf (family),trypsin,Ubiquitin,Vegf	30	18	[Cell Morphology, Hematological System Development and Function, Immunological Disease]
6	APP,BACE1,C5orf15,CCDC78,CCND1,CPED1,Cyp2d9 (includes others),Daw1,DISC1,ECE2,FMO1,FMO2,FMO5,GALR1,GLYAT,Gpr165,HEY1,HNF4A,HSPB7,HUNK,IL20RB,PAQR6,PCP4,pregnenolone sulfate,progesterone,RMI2,SCN4B,SGSH,SIX2,SPC24,SSTR1,STAT5B,TMEM59,UTP11,ZNF365	26	16	[Embryonic Development, Organ Development, Organismal Development]
7	ADAM11,ADORA2B,ADRB2,C1QL1,CACNG4,Calmodulin,CCR1,CD300C,chemokine,CMKLR1,cytochrome C,estrogen receptor,F Actin,Gpcr,GPR1,GPR35,Gsk3,IL12 (family),Insulin,MCHR1,Metalloprotease,MTORC1,P2RY14,P38 MAPK,PCP4,PLAG1,Proinsulin,Rac,RAS,Ras homolog,ROCK,Smad2/3,SRC (family),TACR1,voltage-gated calcium channel	24	15	[Cell Signaling, Molecular Transport, Vitamin and Mineral Metabolism]
8	acetic acid,ADAMTSL2,Akr1c19,CCDC33,CHODL,CYTH4,DUSP14,ENTPD2,F630028O10Rik,FOS,GATA2,GPR119,HAPLN3,HLA-E,KRT222,LHFPL3,LILRA2,LILRA4,LNX1,MID2,MXD3,NECAB2,NPS,RAB37,RASL11B,RGS4,RPH3AL,SCN7A,SERPINB10,ST6GALNAC3,TGFB1,TMEM40,TNF,TNFSF14,TSPAN32	24	15	[Cardiovascular System Development and Function, Cell-To-Cell Signaling and Interaction, Organ Development]
9	Alp,BCL11A,collagen,Collagen type I (complex),collagen type i (family),collagenase,Creb,Ctbp,EBF1,ERK,Hdac,Hif1,HISTONE,IGF1,IKZF1,Integrin,Integrinα,ITGA8,KCNA3,Laminin (complex),MGAT5B,N-cor,NPR3,PDGF BB,POSTN,PP2A,Ppp2c,RASAL3,Stat5 dimer,STK26,TCF,thyroid hormone receptor,TLR2,TMEM119,TMEM42	22	14	[Cellular Development, Cellular Growth and Proliferation, Organismal Development]
10	ADCY,ADRB,ATP1A3,C5AR1,CASP4,CD48,CHRM3,Collagen(s),Cr3,ERK1/2,FAM110C,FMO1,FSTL5,G protein,G protein alpha,G protein alphai,G protein beta gamma,G-protein beta,GNA15,Gs-coupled receptor,Gαq,HSD11B1,KLHL6,LDL-cholesterol,MAC,Na ,K -ATPase,NADPH oxidase,PLC,Plc beta,PLEK,Raf,Sapk,THBD,TLR7/8,TSH	20	13	[Cell Signaling, Molecular Transport, Vitamin and Mineral Metabolism]
11	9930111J21Rik1/Gm12185,APOBEC3C,C22orf15,CAND1,CCDC125,DHX33,DIS3L2,ELAVL1,FLYWCH1,FRMPD4,GALNT15,IFI44,ISOC1,MAPT,MPEG1,MTERF1,MYC,MYO5C,PDXK,PPP1CA,PPP1R14B,PPP1R2,RASSF9,SAPCD2,SLC15A3,SNW1,SNX19,SYTL2,TENM3,TMC8,TRAF2,TTC34,YTHDF2,ZC3H12C,ZNF564	20	13	[Cancer, Cellular Development, Cellular Growth and Proliferation]
12	ADM,Ap1,calpain,CAPN11,COLQ,Complement,Ctla2a/Ctla2b,Cyclin A,cytokine,Fibrinogen,FLT1,Focal adhesion kinase,Ifn,IFN Beta,IL12 (complex),JAK,Mapk,MBP,MHC Class II (complex),Notch,Pdgf (complex),PI3K (complex),PI3K p85,Pro-inflammatory Cytokine,S100A3,SELPLG,Sfk,Shc,SHC2,Sos,SPOCK1,STAT,Tgf beta,Tlr,TRIM36	16	11	[Cardiovascular Disease, Organismal Injury and Abnormalities, Renal and Urological Disease]
13	ANKRD33B,ARHGAP20,BTBD7,CFAP57,CRYBB3,DBR1,DHX32,DMPK,DNAJC6,DQX1,FAM169A,FAM83G,HSP90AA1,INHBE,KCNG4,KCTD8,KIF24,MAJIN,MINAR1,MYO1F,PCNX1,PLK1,PRG4,PRKX,RECQL4,RNF123,RUNDC3B,SP1,TAS1R3,TBC1D9,TMED5,UTP20,VIRMA,ZDBF2,ZNF618	16	11	[Cancer, Organismal Injury and Abnormalities, Renal and Urological Disease]
14	ACER2,Actin,APOBEC3B,ATAD2,caspase,Cbr2,CFH,Ck2,CLEC4C,CMC4,Dnm3os,FOXO1,G-Actin,Gdap10,Histone h4,HOXA11,HRAS,Hsp90,IFI16,Ifi202b,Interferon alpha,IRF,MEAK7,Mx1,NLRP2,NOL3,OSBP2,PRX,RNA polymerase II,TICAM1,TNK1,TNNT1,TROPONIN,Troponin t,ZBTB16	14	10	[Cell Death and Survival, Cellular Development, Cellular Growth and Proliferation]
15	FAM47E,GTF2IRD1	2	1	[Cell-To-Cell Signaling and Interaction, Skeletal and Muscular Disorders, Skeletal and Muscular System Development and Function]

## Sheet: IPA ECM
© 2000-2021 QIAGEN. All rights reserved.
ID	Molecules in Network	Score	Focus Molecules	Top Diseases and Functions
1	ADAMTS15,ADAMTS2,ADAMTS20,Alpha catenin,COL6A3,collagen,Collagen Alpha1,Collagen type I (complex),collagen type i (family),Collagen type III,Collagen type IV,cyclooxygenase,CYP24A1,DCC,DCN,EREG,ERK1/2,FUT4,GDF6,H19,HCN4,HDC,HPGD,Laminin (complex),LUM,Metalloprotease,MMP12,PROCR,Relaxin,STEAP4,TCF,TLR7/8,TNFAIP3,TNN,TSPAN8	43	21	[Dermatological Diseases and Conditions, Hair and Skin Development and Function, Organismal Injury and Abnormalities]
2	Ap1,Ap2,AQP5,ASIC1,BTN1A1,Calcineurin protein(s),calpain,CaMKII,Ecm,EDN1,ENDOU,growth factor,Hif1,HSD17B1,Ifn,Ifn gamma,IKK (complex),IL18RAP,LIF,Mmp,NADPH oxidase,NFkB (complex),Pdgf (complex),Pro-inflammatory Cytokine,Serine Protease,SGK1,SLC16A3,SPHK1,Synaptotagmin,SYT13,SYT4,SYT7,Tlr,Tnf (family),TNNI3	28	15	[Cardiovascular System Development and Function, Cellular Movement, Molecular Transport]
3	ABLIM3,Adaptor protein 2,ADCY,ADGRL4,Calmodulin,CG,CORO6,ERK,F Actin,FSH,GJA3,GLI1,Gpcr,GPER1,Gsk3,HTR2A,Insulin,KCNC2,KCNJ15,Lh,NIPAL1,P38 MAPK,Pka,Pkc(s),PLC,Proinsulin,QRFPR,Ras homolog,RHOF,SERPINB2,SLC24A4,SPTB,SRC (family),TACR3,Vegf	25	14	[Cancer, Dermatological Diseases and Conditions, Organismal Injury and Abnormalities]
4	Akt,APOH,BCR (complex),C3,CFI,CHIA,CLDN2,Complement,DOK1,Fc gamma receptor,Fcer1,FCGR1A,Fibrinogen,FLT4,HDL,Ige,IgG,IgG2a,Igm,Ikb,IKKA/B,IL12 (complex),LBP,LDL,MAP4K1,NCK,Nfat (family),NKX3-1,Nr1h,PI3K (family),PLA2,PLC gamma,Pld,PTK,SRCIN1	21	12	[Cell Death and Survival, Hereditary Disorder, Ophthalmic Disease]
5	AMPK,BMP3,chemokine,Collagen(s),Creb,cytokine,DIO3,Dio3os,DOCK2,Endothelin,ENPP2,Focal adhesion kinase,FRAT2,Growth hormone,IL1,IL12 (family),Immunoglobulin,Integrin,Interferon alpha,ITGA4,Jnk,Mapk,MDH1B,Mlc,MPZL2,p70 S6k,PAQR6,PDGF BB,Rac,RAS,Sos,STAT5a/b,TBC1D30,TCR,Tgf beta	19	11	[Cancer, Hematological Disease, Organismal Injury and Abnormalities]
6	ASB1,ASB5,beta-estradiol,BSG,butyric acid,C22orf15,CA2,Ccl8,CLSTN2,CYLD,DCXR,DPP6,ERBB,FOS,GNRH2,HPGD,HSD17B1,IL20,Ivl,MT1A,NEDD9,NEK5,OMG,PABPC1L,PLBD1,PTS,SDK1,SLC26A2,Spag6,Srebp,ST8SIA1,ST8SIA5,STAT6,TLN2,TRAF2	19	11	[Cellular Development, Cellular Growth and Proliferation, Skeletal and Muscular Disorders]
7	5-oxo-6-8-11-14-(e,z,z,z)-eicosatetraenoic acid,Abcb1b,ADCYAP1R1,AIFM3,ANKRD35,B3GNT4,CALCRL,CCL15,CUL4B,Cxcl3,cyclic AMP,G protein S,GPRIN3,HCAR1,HCN2,INMT,ITGB1BP2,ITGB3,JUN,KCNJ13,MAPK3,MIA,monooleylphosphatidic acid,N-docosahexaenoylethanolamine,PPARG,Ppp1r15a,PROKR2,RELA,resolvin D2,SH3D21,taurochenodeoxycholate,TMEM151A,TP53,TSPAN32,VNN1	17	10	[Cardiovascular System Development and Function, Cell-To-Cell Signaling and Interaction, Hematological System Development and Function]
8	APP,BIRC3,CA12,CFAP57,CHIA,DISC1,DNAH10,DNAH14,DNAH2,DNAH3,DNAH5,DNASE1L2,EGFR,GNRH2,KCNE5,KCNG4,LAD1,MAGEB6,MTDH,PRDM2,RIBC1,RNF123,SAPCD2,SEL1L3,SLC13A5,SPARCL1,TBC1D21,TBX20,TINAGL1,TLN1,TLN2,TPPP,VCL,ZC3HAV1L,ZNF114	17	10	[Cardiovascular System Development and Function, Cell-To-Cell Signaling and Interaction, Organismal Development]
9	26s Proteasome,Alp,caspase,CD3,Cdk,CDK18,CDKN3,Ck2,Cofilin,Cyclin A,cytochrome C,estrogen receptor,Hdac,Histone h3,Histone h4,Hsp27,Hsp70,Hsp90,HSPA1A/HSPA1B,Hspa1b,Ifi27l2a/Ifi27l2b,IFN Beta,ITGB1BP2,MAP2K1/2,Mek,MYC,N-cor,PGR,PI3K (complex),PLA2R1,Raf,Rb,RNA polymerase II,Sod,Ubiquitin	14	9	[Cellular Assembly and Organization, Cellular Compromise, DNA Replication, Recombination, and Repair]
10	ABCC4,BCL6B,CEP295,DOT1L,FBXL18,FICD,GOLGA2,GOLGB1,GRPEL1,HAGH,JMJD1C,KANSL1,KDM6A,KLHL13,KRTAP12-2,MAN2A1,MTMR4,PDE9A,PIKFYVE,PPP1R16B,PRPF18,RAB1A,SHC3,SUDS3,SUGP2,TBC1D30,TBL1XR1,TDP2,TNS3,TSGA10,UTP23,VIRMA,ZFHX3,ZNF318,ZNF410	5	4	[Cancer, Cellular Assembly and Organization, Gastrointestinal Disease]
11	RHOU,TMEM169	2	1	[Cell Signaling, Cellular Assembly and Organization, Organismal Injury and Abnormalities]
12	CBFB,Pbp2	2	1	[Connective Tissue Disorders, Developmental Disorder, Hematological System Development and Function]
13	Ripply1,TGFB1	2	1	[Connective Tissue Development and Function, Nervous System Development and Function, Organ Morphology]

## Sheet: IPA Unique ECM
© 2000-2021 QIAGEN. All rights reserved.
ID	Molecules in Network	Score	Focus Molecules	Top Diseases and Functions
1	ADAMTS15,ADAMTS2,ADAMTS20,Alpha catenin,COL6A3,collagen,Collagen Alpha1,Collagen type I (complex),collagen type i (family),Collagen type III,Collagen type IV,cyclooxygenase,CYP24A1,DCC,DCN,Ecm,EREG,ERK1/2,FUT4,H19,HCN4,HDC,HPGD,Laminin (complex),LUM,Metalloprotease,MMP12,PROCR,Relaxin,STEAP4,TCF,TLR7/8,TNFAIP3,TNN,TSPAN8	41	20	[Dermatological Diseases and Conditions, Hair and Skin Development and Function, Organismal Injury and Abnormalities]
2	Adaptor protein 2,Ap2,AQP5,ASIC1,Calcineurin protein(s),CaMKII,Ck2,EDN1,ENDOU,estrogen receptor,growth factor,Hdac,Hif1,HSD17B1,Hsp27,Hsp70,IKK (complex),IL18RAP,LIF,MAP2K1/2,N-cor,NADPH oxidase,NFkB (complex),Pdgf (complex),PGR,Raf,Serine Protease,SGK1,SLC16A3,Sod,SPHK1,Synaptotagmin,SYT13,SYT4,SYT7	26	14	[Cell Death and Survival, Molecular Transport, Reproductive System Development and Function]
3	26s Proteasome,ADCYAP1R1,BMP3,Calmodulin,CORO6,Endothelin,ERK,FRAT2,FUT4,GJA3,Gq-coupled receptor,Gsk3,Histone h3,Histone h4,HTR2,HTR2A,Ifi27l2a/Ifi27l2b,Immunoglobulin,Insulin,KCNC2,Kcnj,KCNJ15,L-histidine,MDH1B,NIPAL1,P38 MAPK,Pka,PLC,polyubiquitin,Proinsulin,RNA polymerase II,serotonin receptor,SERPINB2,SLC24A4,Ubiquitin	21	12	[Cell-To-Cell Signaling and Interaction, Dental Disease, Molecular Transport]
4	Akt,APOH,BCR (complex),C3,CFI,CLDN2,Complement,DOK1,Fc gamma receptor,Fcer1,FCGR1A,Fibrinogen,FLT4,HDL,Ige,IgG,IgG2a,Igm,Ikb,IKKA/B,IL12 (complex),LBP,LDL,MAP4K1,NCK,Nfat (family),NKX3-1,Nr1h,PI3K (family),PLA2,PLC gamma,Pld,Pro-inflammatory Cytokine,PTK,SRCIN1	19	11	[Cell Death and Survival, Hereditary Disorder, Ophthalmic Disease]
5	ABLIM3,ADCY,CG,Collagen(s),Creb,DIO3,Dio3os,F Actin,Focal adhesion kinase,FSH,Gpcr,GPER1,Growth hormone,Hsp90,HSPA1A/HSPA1B,Integrin,ITGA4,ITGB1BP2,Jnk,Lh,Mapk,Mek,MPZL2,PI3K (complex),Pkc(s),RAS,Ras homolog,RHOF,Sos,SPTB,SRC (family),STAT5a/b,TBC1D30,TCR,Vegf	19	11	[Cardiovascular Disease, Cardiovascular System Development and Function, Cell Death and Survival]
6	ADGRL4,ADRB,AGT,ASB1,ASB5,beta-estradiol,CLSTN2,CPA2,CUBN,CUZD1,EGFR,EGFR ligand,GALR3,GPR160,HSD17B1,Ivl,Marcks,MT1F,MTOR,NEDD9,NEK5,PGP,PRKDC,PTEN,QRFPR,RAMP2,Relaxin,SLC13A5,SNED1,Spag6,STEAP1,TACR3,TBX20,TPPP,ZNF114	19	11	[Cellular Development, Cellular Function and Maintenance, Cellular Growth and Proliferation]
7	Alp,AMPK,Ap1,BTN1A1,calpain,caspase,CD3,Cdk,CDK18,CDKN3,chemokine,Cofilin,Cyclin A,cytochrome C,cytokine,ENPP2,GLI1,Hspa1b,Ifn,IFN Beta,Ifn gamma,IL1,IL12 (family),Interferon alpha,Mlc,Mmp,MYC,p70 S6k,PDGF BB,PLA2R1,Rb,Tgf beta,Tlr,Tnf (family),TNNI3	15	9	[Cancer, Hematological Disease, Organismal Injury and Abnormalities]
8	5-oxo-6-8-11-14-(e,z,z,z)-eicosatetraenoic acid,Abcb1b,AIFM3,ANKRD35,B3GNT4,C22orf15,CALCRL,Crip2,CUL4B,Cxcl3,cyclic AMP,G protein S,HCAR1,HCN2,HSPA6,HSPB7,JUN,KCNJ13,MAPK3,monooleylphosphatidic acid,N-docosahexaenoylethanolamine,PCSK1N,PPARG,PPARGC1A,Ppp1r15a,PROKR2,RAMP2,RAMP3,SH3D21,ST8SIA1,ST8SIA5,TINAGL1,TMEM151A,TP53,VNN1	15	9	[Cancer, Nucleic Acid Metabolism, Organismal Injury and Abnormalities]
9	AK4,AKAP10,ANKH,BCL6B,CAMK2N1,CARS1,CNOT1,CYP24A1,DAZAP1,DCXR,DHX34,DNAH5,DPP6,FBRSL1,HNRNPL,LYPLA1,MCRIP1,MPPED2,NPEPPS,NSUN5,PABPC1L,PDE9A,PLEKHA4,PMM2,PPP1R16B,RIBC1,RLF,SLC35F2,TACO1,TBCB,THUMPD1,TP53,TRIM25,TRIM28,WDR13	13	8	[Connective Tissue Disorders, Developmental Disorder, Hereditary Disorder]
10	RHOU,TMEM169	2	1	[Cell Signaling, Cellular Assembly and Organization, Organismal Injury and Abnormalities]
11	CBFB,Pbp2	2	1	[Connective Tissue Disorders, Developmental Disorder, Hematological System Development and Function]
12	Ripply1,TGFB1	2	1	[Connective Tissue Development and Function, Nervous System Development and Function, Organ Morphology]

## Sheet: IPA Unique MCM
© 2000-2021 QIAGEN. All rights reserved.
ID	Molecules in Network	Score	Focus Molecules	Top Diseases and Functions
1	ALDH1A2,ARHGDIB,Calcineurin protein(s),CD247,cytokine,DACT1,DOK2,EGR2,Fcer1,GPC3,HHIP,IFI44,IFN alpha/beta,Ige,Ikb,IL20RB,JAK,Jnk,MHC Class I (complex),MHC Class II (complex),MIR17HG,MOXD1,MRC1,MYOC,NFAT (complex),Nfat (family),NFATC4,PTK,PTPRC,RNASEL,Rsk,TCR,Tlr,TLR2,TLR7	33	19	[Cell-To-Cell Signaling and Interaction, Hematological System Development and Function, Inflammatory Response]
2	Akt,AMPK,APOD,C1q,CD53,CD93,CFH,DLG2,EFNB3,EHF,Fcrls,Fibrinogen,Fxyd2,FYB1,G0S2,Growth hormone,HCLS1,HDL,HDL-cholesterol,hemoglobin,IAPP,IL23,LDL,LEPR,Nos,Nr1h,Osteocalcin,PEPCK,PRKAA,PTGIS,SAA,SAMSN1,STAT5a/b,TF,TFPI	31	18	[Cardiovascular Disease, Metabolic Disease, Organismal Injury and Abnormalities]
3	ABCB1,BCR (complex),BTK,CD180,CD300LD,Cd33,CD84,Fc gamma receptor,Fcgr3,FLT3LG,GOT,HLA-E,Ifnar,Iga,IgG,IgG1,IgG2a,IgG2b,Igg3,Igm,LRRC32,LY86,MAP3K8,mir-9,NCK,NFAM1,NFkB (complex),NLRP2,PIM1,PLC gamma,SASH3,SYK/ZAP,TBC1D10C,VAV,VPREB1	31	18	[Cellular Development, Humoral Immune Response, Protein Synthesis]
4	26s Proteasome,ACER2,ADAM11,ADORA2B,ADRB2,C1QL1,CENPW,Ck2,CMKLR1,cytochrome C,Gsk3,Histone h3,Histone h4,Hsp70,Hsp90,IFN Beta,IL12 (complex),IL12 (family),Interferon alpha,Metalloprotease,MTORC1,P2RY14,P38 MAPK,PLAG1,Proinsulin,RNA polymerase II,SP110,SP140,STAT,TACR1,TK1,TNNT1,TRIM36,Ubiquitin,ZBTB16	27	16	[Inflammatory Disease, Inflammatory Response, Organismal Injury and Abnormalities]
5	ADAMTSL2,ADGRF5,AGT,ALX4,B4GALT2,beta-estradiol,CYP26B1,FFAR1,FMO1,GALR1,GPR1,GPR108,GPR119,GPR132,GPR146,GPR176,GPR35,GPR84,HCAR3,HCRTR1,hyodeoxycholic acid,Krt10,MEDAG,NFE2L2,PEAR1,RAB37,SLITRK4,SSTR1,TBX18,TMEM150C,TMEM40,TNF,UGT2B28,Xlr3c (includes others),ZNF267	27	16	[Cardiovascular Disease, Cell Morphology, Organismal Injury and Abnormalities]
6	Akr1c19,caspase,Cbr2,CMC4,CPED1,Dnm3os,ENTPD2,ESM1,FOXO1,Gdap10,GLDN,GPR108,GPR119,GPR146,GPR83,HAPLN3,HCAR3,HLA-E,HRAS,IFNG,Immunoglobulin,KCTD12,let-7,LHFPL3,LRRC32,Mannosidase Alpha,MCHR1,Mturn,MYD88,P2RY14,SASH3,SLC52A2,TGFB1,TNFSF14,VPREB1	24	15	[Cell Cycle, Hematological System Development and Function, Humoral Immune Response]
7	ADCY,ADRB,ATP1A3,C5AR1,CASP4,CCDC33,CD48,CHRM3,Collagen(s),Cr3,ERK1/2,FAM110C,FMO1,FSTL5,G protein,G protein alpha,G protein alphai,G protein beta gamma,G-protein beta,GNA15,Gs-coupled receptor,Gαq,HSD11B1,KLHL6,LDL-cholesterol,MAC,Na ,K -ATPase,NADPH oxidase,PLC,Plc beta,PLEK,Sapk,THBD,TLR7/8,TSH	22	14	[Cell Signaling, Molecular Transport, Vitamin and Mineral Metabolism]
8	Alp,BCL11A,collagen,Collagen type I (complex),Creb,Ctbp,EBF1,ERK,Hdac,Hif1,HISTONE,IKZF1,Integrinα,ITGA8,KCNA3,Laminin (complex),MGAT5B,NPR3,Pdgf (complex),PDGF BB,POSTN,PP2A,Ppp2c,RASAL3,ROCK,SELPLG,Smad2/3,SPOCK1,Stat5 dimer,STK26,TCF,Tgf beta,thyroid hormone receptor,TMEM119,TMEM42	22	14	[Cell Morphology, Hematological Disease, Humoral Immune Response]
9	Acaa1b,CACNG4,calpain,CAPN11,Ctla2a/Ctla2b,FLT1,Focal adhesion kinase,Gpcr,IKK (complex),Insulin,Integrin,ITGAM,KCNJ2,Lh,LYPD1,Mapk,Mek,NNAT,NPTX1,PI3K p85,Pka,Pkc(s),PLIN4,Rac,RAS,Ras homolog,RPH3AL,S100A3,Sfk,Shc,SHC2,Sos,SRC (family),Vegf,voltage-gated calcium channel	22	14	[Cell-To-Cell Signaling and Interaction, Hematological System Development and Function, Immune Cell Trafficking]
10	AR,CCDC78,CRYBB3,Daw1,DISC1,DUSP14,EGFR,FMO2,FSH,Gpr165,GRB2,HEY1,HSPB7,HUNK,IL5RA,KIF26A,Lcn5,LGR6,LMOD2,LNX1,MTMR8,NUDT14,OR51E2,PCNX1,PPFIA4,PRG4,progesterone,RECQL4,RUNDC3B,SHC2,SHC4,ST6GALNAC3,STAT5B,TMED5,TRMT12	20	13	[Embryonic Development, Organ Development, Organismal Development]
11	ANKRD33B,ATP13A3,CAND1,CCDC125,CEP95,DNAJC21,EP300,FAM169A,FAM83G,FUT10,GCKR,GLYAT,HNF4A,INHBE,KRAS,Maturity Onset Diabetes of Young (MODY) Signaling,MAX,MTERF1,MXD3,MYO1F,P2RY14,PERP,RGL1,RNF17,SAP30L,SCN4B,SIX2,SLC15A3,SNX19,TENM3,TTC34,VIRMA,ZDBF2,ZNF436,ZNF557	20	13	[Cancer, Organismal Injury and Abnormalities, Renal and Urological Disease]
12	9930111J21Rik1/Gm12185,C1QB,CCNI,CNOT6,CTBS,dihydrotestosterone,DNAJC15,DNAJC6,DQX1,ELAVL1,FRMPD4,GALNT15,HSP90AA1,IFI44,IFIT5,KCTD8,MAPT,MPEG1,MYO5C,NFKBIE,PPP1CA,PPP1R2,PSEN2,RASSF9,RMI2,SPC24,STK36,SYTL2,TFPI,TMC8,TMOD4,TNFRSF21,TRADD,UEVLD,ZC3H12C	20	13	[Cell-To-Cell Signaling and Interaction, Nervous System Development and Function, Neurological Disease]
13	Actin,ADM,Alpha catenin,Ap1,Calmodulin,CCR1,CD3,CDH18,CG,chemokine,Collagen type II,collagenase,COLQ,Complement,CXCL3,Cyclin A,E2f,EGR1,estrogen receptor,F Actin,Ifn,IGF1,IL1,KCNT2,MAP2K1/2,MBP,N-cor,Notch,PAPPA,PCP4,PI3K (complex),Pro-inflammatory Cytokine,PYGM,Tnf (family),trypsin	18	12	[Cellular Function and Maintenance, Cellular Movement, Skeletal and Muscular System Development and Function]
14	ADAM10,ARF1,CARTPT,CCDC120,CCK,CHODL,CHRM1,CHRM3,CYTH4,FOS,FOSB,G protein alpha,ITGA6,Keratin,KRT13,KRT15,KRT16,KRT222,KRT34,miR-124-3p (and other miRNAs w/seed AAGGCAC),Nppb,NR5A2,Pkg,PML-RARA,PRKG1,PTHLH,Rab5,RGS4,RGS7,SBDS,SCN7A,SIRPA,SNAPC5,UBR1,UGCG	4	4	[Cell-To-Cell Signaling and Interaction, Nervous System Development and Function, Organismal Injury and Abnormalities]
15	H2AB3 (includes others),TMEM217	2	1	[Cell Death and Survival, Cellular Assembly and Organization, Organismal Injury and Abnormalities]
16	FAM47E,GTF2IRD1	2	1	[Cell-To-Cell Signaling and Interaction, Skeletal and Muscular Disorders, Skeletal and Muscular System Development and Function]
