# Supplementary material for: Activated endothelial cells induce a distinct type of astrocytic reactivity
Source: Commun Biol. 2022 Mar 29;5:282. doi: 10.1038/s42003-022-03237-8 (PMC8964703; doi:10.1038/s42003-022-03237-8)
Supplement: Supplementary file 6 — Supplementary Data 3 [file 42003_2022_3237_MOESM6_ESM.xlsx]

## Sheet: Figure 1
Figure 1
Fig. 1c
Control MCM	Activated MCM
1.19811	1.48051
0.859078	1.40407
0.889179	1.38229
1.0715	1.59221
Fig. 1f
Control ECM	Activated ECM
1.03284	2.13451
0.928085	1.82544
1.11076	1.71895
0.904421	1.88907

## Sheet: Figure 2
Figure 2
Fig. 2b
Control MCM	Activated MCM
103.012	52.6813
98.9289	48.5558
98.0596	42.5639
100	47.4623
Fig. 2d
Control MCM	Activated MCM
105.728	90.3571
94.2272	81.9242
100.045	80.1556
102	82
Fig. 2f
Control ECM	Activated ECM
99.252	92.8357
101.862	87.8157
98.8863	84.059
100.078	87
Fig. 2h
Control ECM	Activated ECM
106.477	92.096
100.23	81.8871
93.2929	85.3157
99	86.3851
Fig. 2j
Control MCM	Activated MCM
27.2	14.8
29.5	8.9
38.2	12.3
34.5	16
35.1	23.2
Fig. 2l
Control ECM	Activated ECM
37.9	14.2
21.5	16.5
24.4	12.3
36.5	18.6
27.9	14.9
Fig. 2o
Control MCM	Activated MCM
92.0726	44.262
101.209	47.7901
106.719	44.262
93.7019	42.7937
Fig. 2r
Control ECM	Activated ECM
107.419	88.9537
91.0108	91.5762
101.571	106.013
98.031	98.4421

## Sheet: Figure 5
Figure 5
Fig. 5b
Control MCM	Activated MCM
1.22523	1.55337
1.03873	1.47287
1.10494	1.48085
0.764953	1.6861
Fig. 5d
Control ECM	Activated ECM
0.966718	1.14754
0.903589	0.980946
1.04921	1.11663
1.07599	1.09335
Fig. 5f
Control MCM	Activated MCM
1.09351	0.942057
0.724002	0.929772
1.18249	0.783309
0.874904	0.793086
Fig. 5h
Control ECM	Activated ECM
1.01555	1.67933
0.966445	1.26179
1.018	1.27558
0.787143	1.27169

## Sheet: Figure 6
Figure 6
Fig. 6b
WT			Tg-FDD			APP/PS1 Parenchymal			APP/PS1 Vascular
Decorin +	10		Decorin +	96		Decorin +	7		Decorin +	12
GFAP +	188		GFAP +	161		GFAP +	92		GFAP +	69
Fig. 6d
WT			Tg-FDD			APP/PS1
C3+,Decorin+, GFAP+	5		C3+,Decorin+, GFAP+	83		C3+,Decorin+, GFAP+	9
C3+,Decorin-, GFAP+	79		C3+,Decorin-, GFAP+	213		C3+,Decorin-, GFAP+	58
C3-,Decorin-, GFAP+	134		C3-,Decorin-, GFAP+	56		C3-,Decorin-, GFAP+	63
